# Supplementary material for: Pre-transplant Transcriptional Signature in Peripheral Blood Mononuclear Cells of Acute Renal Allograft Rejection
Source: Front Med (Lausanne). 2022 Jan 7;8:799051. doi: 10.3389/fmed.2021.799051 (PMC8777044; doi:10.3389/fmed.2021.799051)
Supplement: Supplementary file 2 [file Table_2.XLSX]

## Sheet: GOs_AR
Up-regulated
Category	Term	Count	%	PValue	Genes	List Total	Pop Hits	Pop Total	Fold Enrichment	Bonferroni	Benjamini	FDR
GOTERM_BP_DIRECT	GO:0006954~inflammatory response	31	5.96154	9.88428e-09	CXCL6, ORM1, CXCL8, CCL3L1, TNFAIP6, CSF1, C5AR1, ALOX15, CXCL1, IL1RAP, PTGS2, THBS1, CXCL2, IL1RL2, IL18RAP, CXCR1, IRAK2, CCRL2, CXCR2, SPP1, PROK2, OLR1, FFAR3, IL10, GGT5, CCL23, RIPK2, TNFRSF10C, TPST1, BMP2, BCL6	402	379	16792	3.41664	2.31289e-05	2.31193e-05	2.2892e-05
GOTERM_CC_DIRECT	GO:0005615~extracellular space	62	11.9231	3.01795e-07	CXCL6, ORM1, IL1RN, FLT1, CXCL8, CSF1, TNFAIP6, COL12A1, SERPINE1, PCSK9, ADM, C4BPA, CXCL1, CXCL2, LOXL1, ICAM1, THBD, PLAU, NAMPT, FAM3B, CTSD, IL10, POSTN, CELA2A, EDN1, SERPINB2, GPX3, OLFM4, MMP9, EREG, SLPI, CD109, CFAP58, ADAM9, ALDOA, COL15A1, CCL3L1, SEMA3F, THBS1, ABI3BP, SPP1, SFN, S100A11, CHGA, AOC1, CCL23, TNFSF14, GDF15, LIF, OSM, PRSS33, APLN, VEGFA, COL1A1, BMP2, COL1A2, FAP, VNN…	422	1347	18224	1.98772	0.000104717	0.000104723	0.000103214
GOTERM_CC_DIRECT	GO:0005886~plasma membrane	138	26.5385	1.45299e-06	IL1RN, CD83, CD82, CSF1, GPR65, SERPINE1, C4BPA, IL1RAP, ANTXR1, SLC8A1, ICAM1, IL18RAP, BASP1, PLAU, CCRL2, SLC16A9, PLXNC1, EPHB1, ANKRD13A, CD177, TGM2, PRKCG, ACSL1, IL1R1, IL1R2, SLC51A, OLFM4, SLC9A4, CD109, PLPP3, STX1A, SPTBN4, SLC22A1, C5AR1, ALOX15, ADRB1, LYPD4, CACNA1E, PPL, IGSF9, ADGRG3, EFNB2, HCAR3, RAP1A, IRAK2, KCNN1, ATP6V0A4, KIAA0319, ABCA1, GGT5, MGAM, IFITM10, YES1, TNFSF14…	422	4121	18224	1.44613	0.000504061	0.000252094	0.000248461
GOTERM_BP_DIRECT	GO:0032496~response to lipopolysaccharide	17	3.26923	2.03403e-06	CXCL6, EDN1, C5AR1, TNFRSF10C, ADM, CXCL1, PTGS2, CXCL2, LOXL1, THBD, DUSP10, SLPI, GJB6, NOCT, ALPL, TRIB1, PTGES	402	164	16792	4.32994	0.00474831	0.00237879	0.0023554
GOTERM_BP_DIRECT	GO:0001525~angiogenesis	18	3.46154	2.71871e-05	COL15A1, FLT1, CXCL8, EPAS1, SERPINE1, EIF2AK3, PTGS2, SHB, HIF1A, EREG, VEGFA, DLL4, COL4A2, HEY1, FAP, PROK2, COL8A1, EPHB1	402	223	16792	3.37166	0.0616372	0.0168817	0.0167156
GOTERM_BP_DIRECT	GO:0006935~chemotaxis	13	2.5	3.55688e-05	CXCL6, CCL23, CXCL8, C5AR1, PLAUR, CXCL1, CXCL2, CXCR1, PLAU, CCRL2, CXCR2, PROK2, CMTM2	402	122	16792	4.45102	0.0798627	0.0168817	0.0167156
GOTERM_BP_DIRECT	GO:0007165~signal transduction	51	9.80769	3.60873e-05	CXCL6, CD83, CXCL8, TNFAIP6, ADM, CXCL1, SHB, ANTXR1, THBD, PLAU, NAMPT, PPFIA1, TLE3, RIPK2, PLAUR, GPRC5A, CDC42EP3, SAG, CD48, PPARG, MET, PTGES, COL15A1, EPAS1, NR1I3, C5AR1, NEDD9, ARHGAP15, HIF1A, TANK, DLL4, IL1RL2, RAP1A, CXCR2, HIVEP1, SH3BP5, SFN, MAPK6, S100A11, CCL23, TNFSF14, CHKA, GDF15, VDR, PDE2A, MOK, TNFRSF10C, ARHGAP26, APLN, SIGLEC8, FGF13	402	1161	16792	1.83491	0.0809786	0.0168817	0.0167156
GOTERM_CC_DIRECT	GO:0005576~extracellular region	63	12.1154	4.38019e-05	CNTNAP3, CXCL6, ORM1, CXCL8, COL12A1, SERPINE1, ADM, C4BPA, CXCL1, IL1RAP, TREM1, CXCL2, FCAR, LOXL1, GLT1D1, PLAU, ADGRE3, FAM3B, PROK2, CTSD, EPHB1, IL10, SPINK4, EDN1, SERPINB2, GPX3, IL1R1, IL1R2, HBA2, HBA1, MMP9, EREG, COL4A2, COL8A1, PLIN2, ALDOA, MET, STX1A, COL15A1, CCL3L1, TULP2, THBS1, ADAM28, SPP1, ARSI, A2M, CCL23, LAMB3, GDF15, COL22A1, MTRNR2L12, LIF, OSM, INHBA, APLN, VEGFA, COL1A…	422	1610	18224	1.68984	0.0150846	0.00506642	0.00499341
GOTERM_MF_DIRECT	GO:0005125~cytokine activity	15	2.88462	7.77084e-05	IL10, IL1RN, EDN1, TNFSF14, CSF1, GDF15, LIF, OSM, INHBA, VEGFA, BMP2, NAMPT, SPP1, FAM3B, CMTM2	400	176	16881	3.5968	0.0527241	0.0542405	0.0538519
GOTERM_BP_DIRECT	GO:0006955~immune response	25	4.80769	7.96121e-05	CXCL6, IL1RN, CXCL8, GPR65, C5AR1, CXCL1, IL1RAP, THBS1, CXCL2, FCAR, FCGR3B, IL18RAP, NFIL3, IL10, CCL23, TNFSF14, IL1R1, IL1R2, LIF, OSM, TNFRSF10C, APLN, ZEB1, SLPI, LCP2	402	421	16792	2.48047	0.169975	0.0310355	0.0307303
GOTERM_BP_DIRECT	GO:0030335~positive regulation of cell migration	15	2.88462	0.000139126	SEMA6B, SPAG9, EDN1, FLT1, TNFAIP6, CSF1, NTRK3, SEMA3F, THBS1, VEGFA, COL1A1, BMP2, APC, PLAU, SNAI1	402	184	16792	3.40526	0.277889	0.0464878	0.0460307
GOTERM_BP_DIRECT	GO:0050900~leukocyte migration	12	2.30769	0.00016427	COL1A1, THBD, YES1, COL1A2, C5AR1, OLR1, CD48, SLC7A11, TREM1, MMP9, CD177, ICAM1	402	122	16792	4.10864	0.319157	0.0480284	0.0475561
GOTERM_BP_DIRECT	GO:0019915~lipid storage	6	1.15385	0.000221309	DGAT2, NRIP1, CRY1, FFAR2, PLIN2, PLIN5	402	24	16792	10.4428	0.404242	0.0528373	0.0523178
GOTERM_BP_DIRECT	GO:0008285~negative regulation of cell proliferation	23	4.42308	0.000231075	IL10, CCL23, CXCL8, CCL3L1, VDR, LIF, OSM, ADM, CXCL1, INHBA, PTGS2, EREG, DLL4, BMP2, ZEB1, APC, BCL6, GJB6, ALDH1A2, SPRY1, JARID2, S100A11, PTGES	402	396	16792	2.4261	0.417705	0.0528373	0.0523178
GOTERM_BP_DIRECT	GO:0000122~negative regulation of transcription from RNA polymerase II promoter	34	6.53846	0.000271454	FOXO3, GLI2, DLL4, DACH1, PCBP3, HEY1, NFIL3, NRIP1, HIVEP1, JARID2, FNIP2, EDN1, TGIF2, VDR, USP3, PDE2A, NFXL1, VEGFA, PER2, MLXIPL, BMP2, RYBP, NR4A3, ZEB1, NR6A1, BCL6, BCL6B, DDIT3, SNAI1, CRY1, PPARG, MXD1, ATF3, GZF1	402	720	16792	1.97253	0.470217	0.0528373	0.0523178
GOTERM_BP_DIRECT	GO:0070098~chemokine-mediated signaling pathway	9	1.73077	0.000281952	CXCL6, CCL23, CXCL8, CXCR1, CCL3L1, CCRL2, CXCR2, CXCL1, CXCL2	402	71	16792	5.29493	0.483076	0.0528373	0.0523178
GOTERM_BP_DIRECT	GO:0007155~cell adhesion	25	4.80769	0.000293666	CNTNAP3, COL15A1, TNFAIP6, ITGB4, COL12A1, NEDD9, THBS1, ICAM1, EFNB2, CNTNAP3B, HAS1, SPP1, OLR1, PLXNC1, CTNNAL1, POSTN, LAMB3, OLFM4, COL1A1, APC, FAP, NINJ1, COL8A1, ADAM9, SIGLEC8	402	459	16792	2.27512	0.497058	0.0528373	0.0523178
GOTERM_BP_DIRECT	GO:0045944~positive regulation of transcription from RNA polymerase II promoter	42	8.07692	0.000350231	GCM1, CSRNP1, FOXC1, BEX1, EPAS1, NR1I3, ZNF292, SERPINE1, LRP5, UBE3A, FOXO3, IKZF2, RLF, HIF1A, GLI2, HEY1, NRIP1, NAMPT, TP53BP1, IL10, EDN1, YES1, VDR, RIPK2, LIF, OSM, INHBA, MAFA, ETV5, FOSL2, VEGFA, MLXIPL, BMP2, NR4A3, ZEB1, NR6A1, DDIT3, MAFF, PPARG, MET, RHOQ, ATF3	402	981	16792	1.78837	0.559429	0.0585136	0.0579382
GOTERM_BP_DIRECT	GO:0035987~endodermal cell differentiation	6	1.15385	0.000396298	COL4A2, LAMB3, COL12A1, COL8A1, INHBA, MMP9	402	27	16792	9.28248	0.604467	0.0601684	0.0595767
GOTERM_BP_DIRECT	GO:0007623~circadian rhythm	9	1.73077	0.000411583	PER2, NFIL3, NTRK3, NOCT, NAMPT, NRIP1, SERPINE1, PROK2, TOP1	402	75	16792	5.01254	0.61837	0.0601684	0.0595767
GOTERM_MF_DIRECT	GO:0004908~interleukin-1 receptor activity	4	0.769231	0.000427376	IL1RL2, IL1R1, IL1R2, IL1RAP	400	7	16881	24.1157	0.257657	0.149154	0.148086
GOTERM_BP_DIRECT	GO:0001501~skeletal system development	12	2.30769	0.000450903	COL1A1, POSTN, FOXC1, BMP2, COL1A2, VDR, COL12A1, EIF2AK3, ALPL, MMP9, GLI2, FBN1	402	137	16792	3.65879	0.651929	0.0620389	0.0614289
GOTERM_BP_DIRECT	GO:0071456~cellular response to hypoxia	10	1.92308	0.000479276	EDN1, EPAS1, PMAIP1, FOXO3, PTGS2, CPEB2, HIF1A, SLC8A1, ICAM1, VEGFA	402	96	16792	4.35116	0.674299	0.0622793	0.0616669
GOTERM_BP_DIRECT	GO:0045666~positive regulation of neuron differentiation	9	1.73077	0.000537605	SPAG9, BMP2, TGIF2, BRINP1, ZEB1, BCL6, ADRA2B, ETV5, GLI2	402	78	16792	4.81975	0.715873	0.066182	0.0655312
GOTERM_BP_DIRECT	GO:0030574~collagen catabolic process	8	1.53846	0.000808921	COL1A1, COL15A1, COL1A2, COL4A2, COL12A1, COL8A1, CTSD, MMP9	402	64	16792	5.22139	0.849477	0.0946033	0.093673
GOTERM_BP_DIRECT	GO:0030198~extracellular matrix organization	14	2.69231	0.000888907	POSTN, LAMB3, ITGB4, SERPINE1, THBS1, LOXL1, ICAM1, COL1A1, COL1A2, COL4A2, ABI3BP, SPP1, COL8A1, FBN1	402	196	16792	2.98365	0.875191	0.0990073	0.0980338
GOTERM_BP_DIRECT	GO:0002026~regulation of the force of heart contraction	5	0.961538	0.000934209	CHGA, MYL4, ADM, SLC8A1, APLN	402	19	16792	10.9924	0.887755	0.0993234	0.0983467
GOTERM_CC_DIRECT	GO:0005887~integral component of plasma membrane	52	10	0.00102054	KCNK5, FLT1, CD83, CD82, GPR65, SLC2A3, IL1RAP, SLC7A11, SLC6A3, SLC8A1, FCAR, ICAM1, THBD, CCRL2, FFAR3, OLR1, FFAR2, PLXNC1, EPHB1, SEMA6B, MME, IL1R1, PLAUR, ADRA2B, EREG, GPRC5A, SLCO4A1, CD48, PLPP3, MET, SLC25A13, CNGB1, RAMP3, SLC22A1, C5AR1, ADRB1, SLC7A2, EFNB2, HCAR3, IL1RL2, HAS1, CXCR2, KCNJ2, ABCA1, CADM1, SLC10A1, SLC31A1, NTRK3, KCNJ15, TNFRSF10C, ATP2B1, TRPV5	422	1415	18224	1.587	0.298341	0.0762962	0.0751968
GOTERM_BP_DIRECT	GO:0071560~cellular response to transforming growth factor beta stimulus	7	1.34615	0.00104875	COL1A1, EDN1, POSTN, YES1, COL4A2, PDE2A, FBN1	402	49	16792	5.96731	0.914168	0.102209	0.101204
GOTERM_BP_DIRECT	GO:0042752~regulation of circadian rhythm	7	1.34615	0.00104875	PER2, PPP1CB, PRKCG, NOCT, CRY1, UBE3A, PPARG	402	49	16792	5.96731	0.914168	0.102209	0.101204
GOTERM_BP_DIRECT	GO:0007267~cell-cell signaling	16	3.07692	0.00121318	IL10, CXCL6, CCL23, EDN1, TNFAIP6, GDF15, ADM, ADRB1, INHBA, ADRA2B, EREG, EFNB2, BMP2, GJC2, NAMPT, FGF13	402	254	16792	2.63125	0.941608	0.113505	0.112389
GOTERM_CC_DIRECT	GO:0031225~anchored component of membrane	10	1.92308	0.00123668	FCGR3B, VNN3, CD109, CA4, PLAUR, TNFRSF10C, ALPL, CD48, LYPD4, CD177	422	113	18224	3.82167	0.349096	0.0762962	0.0751968
GOTERM_BP_DIRECT	GO:0071356~cellular response to tumor necrosis factor	10	1.92308	0.00128209	COL1A1, CCL23, EDN1, POSTN, CXCL8, CCL3L1, ADAMTS12, THBS1, TANK, ICAM1	402	110	16792	3.79738	0.950313	0.115339	0.114205
GOTERM_CC_DIRECT	GO:0048471~perinuclear region of cytoplasm	28	5.38462	0.00131924	CSF1, AATK, PCSK9, RAP1A, NOCT, CA4, SPP1, RAB8B, PRKCG, ABCA1, SPAG9, CHGA, TPD52, DGAT2, SEC24A, PNPLA8, PDE2A, EIF2AK3, INHBA, OLFM4, APLN, PER2, CYLD, ALDH1A2, NOS1AP, PPARG, HSPA1B, PTGES	422	621	18224	1.94714	0.367503	0.0762962	0.0751968
GOTERM_BP_DIRECT	GO:0071347~cellular response to interleukin-1	8	1.53846	0.00150181	CCL23, EDN1, CXCL8, CCL3L1, ADAMTS12, HIF1A, TANK, ICAM1	402	71	16792	4.70661	0.970308	0.130102	0.128822
GOTERM_MF_DIRECT	GO:0019959~interleukin-8 binding	3	0.576923	0.00164567	CXCR1, CXCR2, A2M	400	3	16881	42.2025	0.682722	0.244935	0.243181
GOTERM_MF_DIRECT	GO:0008083~growth factor activity	12	2.30769	0.00165467	IL10, BMP2, CSF1, GDF15, MACC1, OSM, LIF, CXCL1, INHBA, FGF13, EREG, VEGFA	400	162	16881	3.12611	0.684709	0.244935	0.243181
GOTERM_BP_DIRECT	GO:0090023~positive regulation of neutrophil chemotaxis	5	0.961538	0.00166611	CXCL8, C5AR1, CXCR2, CXCL1, CXCL2	402	22	16792	9.49344	0.979798	0.13918	0.137811
GOTERM_BP_DIRECT	GO:0045766~positive regulation of angiogenesis	10	1.92308	0.00174998	FLT1, CXCL8, ANXA3, C5AR1, CXCR2, SERPINE1, ADM, THBS1, HIF1A, VEGFA	402	115	16792	3.63227	0.983403	0.141145	0.139757
GOTERM_MF_DIRECT	GO:0001228~transcriptional activator activity	9	1.73077	0.00184146	CSRNP1, FOXC1, NR1I3, MAFF, FOXO3, MAFA, HIF1A, ATF3, ETV5	400	95	16881	3.99813	0.723262	0.244935	0.243181
GOTERM_MF_DIRECT	GO:0008144~drug binding	8	1.53846	0.00210546	AOC1, HMGCS1, CHKA, PDE2A, NAMPT, CYP4B1, PPARG, SLC6A3	400	76	16881	4.44237	0.769857	0.244935	0.243181
GOTERM_BP_DIRECT	GO:0032922~circadian regulation of gene expression	7	1.34615	0.00231959	PER2, PPP1CB, NOCT, NAMPT, NRIP1, CRY1, TOP1	402	57	16792	5.12979	0.995635	0.180851	0.179072
GOTERM_BP_DIRECT	GO:0036499~PERK-mediated unfolded protein response	4	0.769231	0.00253269	CXCL8, DDIT3, EIF2AK3, ATF3	402	12	16792	13.9237	0.997352	0.191096	0.189217
GOTERM_BP_DIRECT	GO:0042493~response to drug	17	3.26923	0.00274891	IL10, ABCA1, SPINK4, AOC1, HMGCS1, ACSL1, AK4, INHBA, PTGS2, THBS1, SLC6A3, SLC8A1, ICAM1, COL1A1, PLIN2, PPARG, TOP1	402	304	16792	2.33589	0.998406	0.200928	0.198952
GOTERM_MF_DIRECT	GO:0043565~sequence-specific DNA binding	24	4.61538	0.00296624	ZNF165, CSRNP1, FOXC1, EPAS1, VDR, NR1I3, FOXO3, MAFA, HIF1A, GLI2, FOSL2, NR4A3, NR6A1, NFIL3, SNAPC1, BCL6, DDIT3, DMRTC2, THAP9, MAFF, HIVEP1, PPARG, ATF3, GZF1	400	518	16881	1.95533	0.873882	0.28872	0.286652
GOTERM_BP_DIRECT	GO:0048661~positive regulation of smooth muscle cell proliferation	7	1.34615	0.00301449	EDN1, NR4A3, NAMPT, PTGS2, THBS1, EREG, TGM2	402	60	16792	4.8733	0.999145	0.213663	0.211562
GOTERM_BP_DIRECT	GO:0007595~lactation	6	1.15385	0.00311548	VDR, HIF1A, SLC6A3, HK2, VEGFA, APLN	402	42	16792	5.96731	0.999326	0.214327	0.212219
GOTERM_BP_DIRECT	GO:0003006~developmental process involved in reproduction	3	0.576923	0.00330613	CSF1, ALPL, CYSTM1	402	4	16792	31.3284	0.999569	0.220944	0.218771
GOTERM_MF_DIRECT	GO:0001046~core promoter sequence-specific DNA binding	6	1.15385	0.00330911	NR4A3, USP3, NRIP1, CRY1, PPARG, TOP1	400	43	16881	5.88872	0.900766	0.28872	0.286652
GOTERM_BP_DIRECT	GO:0050731~positive regulation of peptidyl-tyrosine phosphorylation	8	1.53846	0.00343485	YES1, RIPK2, OSM, LIF, RICTOR, PLPP3, ICAM1, VEGFA	402	82	16792	4.07523	0.999681	0.22317	0.220976
GOTERM_BP_DIRECT	GO:0050727~regulation of inflammatory response	7	1.34615	0.00385418	IL1RL2, BCL6, IL1R1, RICTOR, ADAMTS12, PTGS2, SLC7A2	402	63	16792	4.64124	0.999881	0.240652	0.238285
GOTERM_CC_DIRECT	GO:0031012~extracellular matrix	16	3.07692	0.00386029	POSTN, COL15A1, COL12A1, SERPINE1, ADAMTS12, THBS1, LOXL1, COL1A1, COL1A2, COL4A2, SLPI, ABI3BP, COL8A1, CTSD, TGM2, FBN1	422	296	18224	2.33432	0.738707	0.19136	0.188603
GOTERM_BP_DIRECT	GO:0010839~negative regulation of keratinocyte proliferation	4	0.769231	0.00404442	EFNB2, VDR, CD109, SFN	402	14	16792	11.9346	0.999924	0.240652	0.238285
GOTERM_BP_DIRECT	GO:0001516~prostaglandin biosynthetic process	4	0.769231	0.00404442	EDN1, PNPLA8, PTGS2, PTGES	402	14	16792	11.9346	0.999924	0.240652	0.238285
GOTERM_BP_DIRECT	GO:0000187~activation of MAPK activity	9	1.73077	0.00411546	MAP3K2, BMP2, IRAK2, RIPK2, NTRK3, C5AR1, PROK2, THBS1, ADRA2B	402	107	16792	3.51346	0.999936	0.240652	0.238285
GOTERM_CC_DIRECT	GO:0005925~focal adhesion	19	3.65385	0.00448105	SVIL, YES1, FLT1, MME, SPRY4, PLAUR, NEDD9, ARHGAP26, ICAM1, PPP1CB, EFNB2, MARCKS, FAP, PLAU, PPFIA1, ADAM9, HSPA1B, TNS1, TGM2	422	391	18224	2.0985	0.789531	0.194365	0.191565
GOTERM_BP_DIRECT	GO:0008217~regulation of blood pressure	7	1.34615	0.00450287	CHGA, EDN1, COL1A2, LRP5, PPARG, SGK1, PTGS2	402	65	16792	4.49843	0.999974	0.250767	0.248301
GOTERM_BP_DIRECT	GO:0051384~response to glucocorticoid	7	1.34615	0.00450287	IL10, IL1RN, ANXA3, ADAM9, ALPL, ADM, PTGS2	402	65	16792	4.49843	0.999974	0.250767	0.248301
GOTERM_MF_DIRECT	GO:0005102~receptor binding	18	3.46154	0.00453723	ABCA1, YES1, TNFSF14, CADM1, RIPK2, SERPINE1, LIF, PLAUR, ADM, CXCL1, SLC6A3, TRDN, APLN, BMP2, PLXNC1, A2M, HSPA1B, RAB8B	400	353	16881	2.15197	0.957981	0.351887	0.349366
GOTERM_BP_DIRECT	GO:0030593~neutrophil chemotaxis	7	1.34615	0.00485579	CCL23, EDN1, CXCL8, CCL3L1, C5AR1, CXCR2, TREM1	402	66	16792	4.43027	0.999989	0.264132	0.261535
GOTERM_MF_DIRECT	GO:0004872~receptor activity	13	2.5	0.0056183	AOC1, RAMP3, CADM1, ITGB4, DERL1, PLAUR, TREM1, ANTXR1, ICAM1, THBD, IL18RAP, TREML2, CD48	400	217	16881	2.52826	0.980297	0.370716	0.36806
GOTERM_MF_DIRECT	GO:0008009~chemokine activity	6	1.15385	0.00584223	CXCL6, CCL23, CXCL8, CCL3L1, CXCL1, CXCL2	400	49	16881	5.16765	0.98316	0.370716	0.36806
GOTERM_BP_DIRECT	GO:0014070~response to organic cyclic compound	6	1.15385	0.00609714	CD83, ACSL1, NAMPT, PLIN2, PTGES, ICAM1	402	49	16792	5.11483	0.999999	0.324118	0.320931
GOTERM_BP_DIRECT	GO:0033138~positive regulation of peptidyl-serine phosphorylation	7	1.34615	0.006473	RIPK2, NTRK3, OSM, LIF, BRAF, FNIP2, VEGFA	402	70	16792	4.17711	1	0.329138	0.325901
GOTERM_BP_DIRECT	GO:0071300~cellular response to retinoic acid	7	1.34615	0.006473	ABCA1, COL1A1, BRINP1, YES1, NTRK3, ALDH1A2, PPARG	402	70	16792	4.17711	1	0.329138	0.325901
GOTERM_BP_DIRECT	GO:0001974~blood vessel remodeling	5	0.961538	0.00678977	DLL4, FOXC1, EPAS1, LIF, TGM2	402	32	16792	6.52674	1	0.337899	0.334577
GOTERM_BP_DIRECT	GO:0032722~positive regulation of chemokine production	4	0.769231	0.00716517	RIPK2, FFAR3, FFAR2, HIF1A	402	17	16792	9.8285	1	0.344932	0.34154
GOTERM_BP_DIRECT	GO:0042542~response to hydrogen peroxide	6	1.15385	0.00722602	COL1A1, NR4A3, ADAM9, HBA2, HBA1, SLC8A1	402	51	16792	4.91425	1	0.344932	0.34154
GOTERM_BP_DIRECT	GO:0015758~glucose transport	5	0.961538	0.0075834	EDN1, YES1, BRAF, SLC2A3, HK2	402	33	16792	6.32896	1	0.354752	0.351263
GOTERM_MF_DIRECT	GO:0046982~protein heterodimerization activity	21	4.03846	0.00761734	TPD52, BCL2A1, KCNB1, EPAS1, BRAF, ADRB1, SLC51A, INHBA, IKZF2, MAFA, HIF1A, VEGFA, MLXIPL, BMP2, IRAK2, DDIT3, KCNN1, TAS1R1, MAPK6, ATF3, STX1A	400	465	16881	1.90592	0.995154	0.416098	0.413117
GOTERM_MF_DIRECT	GO:0019966~interleukin-1 binding	3	0.576923	0.00784879	IL1R1, IL1R2, A2M	400	6	16881	21.1012	0.995881	0.416098	0.413117
GOTERM_CC_DIRECT	GO:0009986~cell surface	23	4.42308	0.00791907	RAMP3, IL1R1, ITGB4, C5AR1, PCSK9, SLC7A11, HSPA2, ANTXR1, THBS1, SLC6A3, ICAM1, VEGFA, THBD, BMP2, FAP, PLAU, CD109, TREML2, CA4, CXCR2, ADAM9, MET, TNS1	422	542	18224	1.83257	0.936636	0.30081	0.296475
GOTERM_BP_DIRECT	GO:0038084~vascular endothelial growth factor signaling pathway	3	0.576923	0.00800677	FOXC1, FLT1, VEGFA	402	6	16792	20.8856	1	0.367212	0.363602
GOTERM_MF_DIRECT	GO:0042803~protein homodimerization activity	29	5.57692	0.0083458	BCL2A1, CSF1, CAMK2A, SLC22A1, IKZF2, PTGS2, IRAK2, NAMPT, S100A11, TPD52, AOC1, DGAT2, HMGCS1, CADM1, CHKA, RIPK2, PDE2A, EIF2AK3, SLC51A, OLFM4, MAFA, VEGFA, MLXIPL, NR4A3, NR6A1, FAP, DDIT3, DMRTC2, ATF3	400	730	16881	1.67654	0.997095	0.416098	0.413117
GOTERM_CC_DIRECT	GO:0031093~platelet alpha granule lumen	6	1.15385	0.00866887	ORM1, SERPINE1, A2M, ALDOA, THBS1, VEGFA	422	55	18224	4.71107	0.951258	0.30081	0.296475
GOTERM_BP_DIRECT	GO:0050767~regulation of neurogenesis	4	0.769231	0.00985669	PER2, DLL4, BCL6, BCL6B	402	19	16792	8.79393	1	0.443362	0.439002
GOTERM_MF_DIRECT	GO:0005515~protein binding	232	44.6154	0.0100895	IL1RN, SERPINE1, JMJD1C, C4BPA, IKZF2, ANTXR1, ICAM1, UBASH3B, NAMPT, GLUL, CCDC93, EPHB1, IER3, TNS1, ZNF165, IL1R1, IL1R2, RFX2, EREG, SLPI, DDIT3, NINJ1, COL8A1, NUP98, PLPP3, TRIB1, STX1A, ATF3, NECAB2, SPTBN4, BEX1, MTMR3, EPAS1, SLC22A1, ADAMTS12, HIF1A, PPL, NEU4, HIVEP1, ARSI, SFN, ATP6V0A4, TP53BP1, A2M, S100A11, ABCA1, YES1, PPP1R27, GADD45B, TNFSF14, CADM1, NEBL, PLK2, PDE2A, EIF2AK3, …	400	8785	16881	1.11451	0.999148	0.446612	0.443412
GOTERM_MF_DIRECT	GO:0003707~steroid hormone receptor activity	6	1.15385	0.0102375	NR6A1, NR4A3, VDR, ABHD2, NR1I3, PPARG	400	56	16881	4.5217	0.999232	0.446612	0.443412
GOTERM_BP_DIRECT	GO:0009409~response to cold	5	0.961538	0.0103229	ADM, ADRB1, PPARG, HSPA2, ATP2B1	402	36	16792	5.80155	1	0.455573	0.451093
GOTERM_BP_DIRECT	GO:0010628~positive regulation of gene expression	14	2.69231	0.0106318	CSF1, VDR, NTRK3, EIF2AK3, BRAF, INHBA, HIF1A, VEGFA, DLL4, BMP2, NFIL3, ALDH1A2, NOS1AP, HSPA1B	402	262	16792	2.23205	1	0.460514	0.455986
GOTERM_BP_DIRECT	GO:0046697~decidualization	4	0.769231	0.0113939	VDR, SPP1, LIF, PTGS2	402	20	16792	8.35423	1	0.479186	0.474474
GOTERM_BP_DIRECT	GO:0043401~steroid hormone mediated signaling pathway	6	1.15385	0.0114726	NR6A1, NR4A3, VDR, ABHD2, NR1I3, PPARG	402	57	16792	4.39696	1	0.479186	0.474474
GOTERM_MF_DIRECT	GO:0048306~calcium-dependent protein binding	6	1.15385	0.0118214	ANXA3, S100P, A2M, STX1A, SYN1, S100A11	400	58	16881	4.36578	0.999749	0.485371	0.481894
GOTERM_BP_DIRECT	GO:0001568~blood vessel development	5	0.961538	0.0124637	COL1A1, COL1A2, ALDH1A2, PLPP3, ANTXR1	402	38	16792	5.4962	1	0.51145	0.50642
GOTERM_MF_DIRECT	GO:0001227~transcriptional repressor activity, RNA polymerase II transcription regulatory region sequence-specific binding	6	1.15385	0.0126724	ZEB1, PCBP3, BCL6, BCL6B, FOXO3, JARID2	400	59	16881	4.29178	0.999862	0.491407	0.487887
GOTERM_BP_DIRECT	GO:0051091~positive regulation of sequence-specific DNA binding transcription factor activity	8	1.53846	0.0129408	IL10, EDN1, BEX1, ANXA3, LRP5, PPARG, TP53BP1, PLPP3	402	105	16792	3.18256	1	0.517805	0.512713
GOTERM_BP_DIRECT	GO:0042730~fibrinolysis	4	0.769231	0.0130614	SERPINB2, PLAU, SERPINE1, PLAUR	402	21	16792	7.95641	1	0.517805	0.512713
GOTERM_CC_DIRECT	GO:0070062~extracellular exosome	83	15.9615	0.0137533	ORM1, IL1RN, CD82, CSF1, ITGB4, GBE1, COL12A1, SERPINE1, SLC2A3, ANTXR1, ICAM1, PPP1CB, HBM, FCGR3B, BASP1, PLAU, NAMPT, CA4, FAM3B, OLR1, GLUL, CTSD, EPHB1, TGM2, CD177, RAB8B, MME, TMEM52B, ANXA3, GPX3, PLAUR, HBA2, HBA1, OLFM4, UPB1, MMP9, GPRC5A, B3GNT8, COL4A2, SLPI, DAAM2, COL8A1, ADAM9, CD48, PLPP3, ALDOA, RHOQ, COLEC12, SPTBN4, COL15A1, AK2, AK4, THBS1, PPL, RAP1A, GNG2, PCBP3, SPP1, ATP6…	422	2811	18224	1.27511	0.991816	0.40532	0.39948
GOTERM_CC_DIRECT	GO:0005788~endoplasmic reticulum lumen	11	2.11538	0.0140168	COL1A1, COL15A1, COL1A2, COL4A2, COL22A1, COL12A1, PLAUR, ARSI, COL8A1, PTGS2, THBS1	422	192	18224	2.47413	0.99254	0.40532	0.39948
GOTERM_MF_DIRECT	GO:0004601~peroxidase activity	4	0.769231	0.0144583	GPX3, HBA2, HBA1, PTGS2	400	22	16881	7.67318	0.999961	0.531153	0.527349
GOTERM_BP_DIRECT	GO:0045576~mast cell activation	3	0.576923	0.0144803	CHGA, LCP2, CD48	402	8	16792	15.6642	1	0.56449	0.55894
GOTERM_BP_DIRECT	GO:0031397~negative regulation of protein ubiquitination	5	0.961538	0.0161739	PER2, PRKCG, CRY1, SPOPL, HSPA1B	402	41	16792	5.09404	1	0.620178	0.61408
GOTERM_MF_DIRECT	GO:0001078~transcriptional repressor activity, RNA polymerase II core promoter proximal region sequence-specific binding	8	1.53846	0.0162803	MLXIPL, DACH1, NFIL3, SNAI1, NFXL1, MXD1, ATF3, GZF1	400	111	16881	3.04162	0.999989	0.568182	0.564112
GOTERM_BP_DIRECT	GO:0001541~ovarian follicle development	5	0.961538	0.0175485	FOXC1, UBE3A, INHBA, ICAM1, VEGFA	402	42	16792	4.97276	1	0.630364	0.624165
GOTERM_MF_DIRECT	GO:0008134~transcription factor binding	14	2.69231	0.0179671	GCM1, FOXC1, EPAS1, GPX3, HIF1A, MLXIPL, ZEB1, HEY1, DDIT3, CRY1, PPARG, NBN, TRIB1, HES4	400	284	16881	2.0804	0.999997	0.570241	0.566156
GOTERM_MF_DIRECT	GO:0045236~CXCR chemokine receptor binding	3	0.576923	0.0179732	CXCL6, CXCL1, CXCL2	400	9	16881	14.0675	0.999997	0.570241	0.566156
GOTERM_CC_DIRECT	GO:0005811~lipid particle	6	1.15385	0.0181496	DGAT2, ALOX15, ATG2A, PLIN2, PNPLA1, PLIN5	422	66	18224	3.92589	0.998263	0.484455	0.477474
GOTERM_BP_DIRECT	GO:0010469~regulation of receptor activity	3	0.576923	0.0183261	PLAU, SERPINE1, PCSK9	402	9	16792	13.9237	1	0.630364	0.624165
GOTERM_BP_DIRECT	GO:0003208~cardiac ventricle morphogenesis	3	0.576923	0.0183261	DLL4, HEY1, HIF1A	402	9	16792	13.9237	1	0.630364	0.624165
GOTERM_BP_DIRECT	GO:0002237~response to molecule of bacterial origin	3	0.576923	0.0183261	IL10, CXCL8, CXCL2	402	9	16792	13.9237	1	0.630364	0.624165
GOTERM_BP_DIRECT	GO:0060670~branching involved in labyrinthine layer morphogenesis	3	0.576923	0.0183261	IL10, GCM1, ADM	402	9	16792	13.9237	1	0.630364	0.624165
GOTERM_BP_DIRECT	GO:0050807~regulation of synapse organization	3	0.576923	0.0183261	IL10, ETV5, IGSF9	402	9	16792	13.9237	1	0.630364	0.624165
GOTERM_BP_DIRECT	GO:0061314~Notch signaling involved in heart development	3	0.576923	0.0183261	DLL4, HEY1, SNAI1	402	9	16792	13.9237	1	0.630364	0.624165
GOTERM_BP_DIRECT	GO:0031623~receptor internalization	5	0.961538	0.0189937	CXCL8, RAMP3, CXCR1, CXCR2, ADM	402	43	16792	4.85711	1	0.64386	0.637529
GOTERM_BP_DIRECT	GO:0060326~cell chemotaxis	6	1.15385	0.0194103	CXCL6, DOCK4, C5AR1, CXCL1, CXCL2, EPHB1	402	65	16792	3.8558	1	0.648583	0.642205
GOTERM_BP_DIRECT	GO:0007050~cell cycle arrest	9	1.73077	0.0200061	KLLN, BRINP1, CXCL8, APC, DDIT3, INHBA, NBN, THBS1, MLF1	402	141	16792	2.66624	1	0.659076	0.652595
GOTERM_BP_DIRECT	GO:0006094~gluconeogenesis	5	0.961538	0.0205105	PER2, CRY1, ALDOA, ATF3, SLC25A13	402	44	16792	4.74672	1	0.666308	0.659756
GOTERM_BP_DIRECT	GO:0050796~regulation of insulin secretion	6	1.15385	0.0218432	PER2, MARCKS, RAP1A, KCNB1, CACNA1E, STX1A	402	67	16792	3.7407	1	0.693998	0.687174
GOTERM_MF_DIRECT	GO:0015467~G-protein activated inward rectifier potassium channel activity	3	0.576923	0.0221191	KCNJ6, KCNJ15, KCNJ2	400	10	16881	12.6608	1	0.671266	0.666458
GOTERM_BP_DIRECT	GO:0043117~positive regulation of vascular permeability	3	0.576923	0.0225497	PDE2A, CXCR2, VEGFA	402	10	16792	12.5313	1	0.693998	0.687174
GOTERM_BP_DIRECT	GO:0051918~negative regulation of fibrinolysis	3	0.576923	0.0225497	THBD, SERPINE1, THBS1	402	10	16792	12.5313	1	0.693998	0.687174
GOTERM_BP_DIRECT	GO:0046888~negative regulation of hormone secretion	3	0.576923	0.0225497	EDN1, OSM, LIF	402	10	16792	12.5313	1	0.693998	0.687174
GOTERM_BP_DIRECT	GO:0045930~negative regulation of mitotic cell cycle	4	0.769231	0.023394	IL10, FOXC1, BRINP1, HECA	402	26	16792	6.42633	1	0.71063	0.703643
GOTERM_BP_DIRECT	GO:0000186~activation of MAPKK activity	5	0.961538	0.0237621	MAP3K2, RAP1A, GADD45B, ADAM9, BRAF	402	46	16792	4.54034	1	0.712558	0.705551
GOTERM_MF_DIRECT	GO:0019825~oxygen binding	5	0.961538	0.0246705	HBM, CYP4F3, CYP4B1, HBA2, HBA1	400	47	16881	4.48963	1	0.717501	0.712362
GOTERM_BP_DIRECT	GO:0070374~positive regulation of ERK1 and ERK2 cascade	10	1.92308	0.0248943	CCL23, BMP2, RAP1A, CCL3L1, RIPK2, ALOX15, C5AR1, BRAF, ICAM1, VEGFA	402	175	16792	2.38692	1	0.73706	0.729812
GOTERM_BP_DIRECT	GO:0031100~organ regeneration	5	0.961538	0.0254982	NR4A3, ANXA3, C5AR1, ADM, PPARG	402	47	16792	4.44374	1	0.745505	0.738174
GOTERM_BP_DIRECT	GO:0010575~positive regulation of vascular endothelial growth factor production	4	0.769231	0.0258634	C5AR1, EIF2AK3, PTGS2, HIF1A	402	27	16792	6.18832	1	0.746845	0.739502
GOTERM_BP_DIRECT	GO:0051260~protein homooligomerization	10	1.92308	0.026537	SPAG9, COLEC12, KCNB1, SLC22A1, DERL1, EIF2AK3, OLFM4, GLUL, NUP58, TGM2	402	177	16792	2.35995	1	0.756951	0.749507
GOTERM_BP_DIRECT	GO:0010759~positive regulation of macrophage chemotaxis	3	0.576923	0.0271311	CSF1, C5AR1, THBS1	402	11	16792	11.3921	1	0.759713	0.752242
GOTERM_BP_DIRECT	GO:0071260~cellular response to mechanical stimulus	6	1.15385	0.0272834	MAP3K2, COL1A1, TNFSF14, PDE2A, PTGS2, KCNJ2	402	71	16792	3.52996	1	0.759713	0.752242
GOTERM_MF_DIRECT	GO:0004867~serine-type endopeptidase inhibitor activity	7	1.34615	0.0274702	SPINK4, SERPINB2, SLPI, CD109, SERPINE1, PI3, A2M	400	97	16881	3.04554	1	0.766968	0.761474
GOTERM_CC_DIRECT	GO:0030141~secretory granule	6	1.15385	0.0282186	CHGA, COL1A1, OLFM4, THBS1, STX1A, VEGFA	422	74	18224	3.50147	0.999951	0.653906	0.644484
GOTERM_BP_DIRECT	GO:2000352~negative regulation of endothelial cell apoptotic process	4	0.769231	0.028467	IL10, SERPINE1, BRAF, ICAM1	402	28	16792	5.96731	1	0.783346	0.775643
GOTERM_BP_DIRECT	GO:0043065~positive regulation of apoptotic process	14	2.69231	0.0288202	GADD45B, BCL2A1, RIPK2, ARHGEF17, NTRK3, ADM, FOXO3, PTGS2, BMP2, APC, BCL6, ALDH1A2, PMAIP1, TGM2	402	300	16792	1.94932	1	0.783843	0.776135
GOTERM_CC_DIRECT	GO:0005791~rough endoplasmic reticulum	5	0.961538	0.0299161	CA4, PCSK9, SLC7A11, GLUL, KCNJ2	422	51	18224	4.23381	0.999974	0.653906	0.644484
GOTERM_CC_DIRECT	GO:0005833~hemoglobin complex	3	0.576923	0.0301513	HBM, HBA2, HBA1	422	12	18224	10.7962	0.999976	0.653906	0.644484
GOTERM_BP_DIRECT	GO:0008284~positive regulation of cell proliferation	19	3.65385	0.0311389	EDN1, FLT1, CSF1, NTRK3, LIF, LRP5, OSM, ADM, THBS1, EREG, VEGFA, APLN, EFNB2, MLXIPL, ALDH1A2, NAMPT, CXCR2, PROK2, ATF3	402	466	16792	1.70312	1	0.823811	0.81571
GOTERM_BP_DIRECT	GO:0001889~liver development	6	1.15385	0.0318823	HMGCS1, CADM1, ALDH1A2, PCSK9, AK4, JARID2	402	74	16792	3.38685	1	0.823811	0.81571
GOTERM_BP_DIRECT	GO:0030195~negative regulation of blood coagulation	3	0.576923	0.0320508	THBD, EDN1, SERPINE1	402	12	16792	10.4428	1	0.823811	0.81571
GOTERM_BP_DIRECT	GO:0030728~ovulation	3	0.576923	0.0320508	TNFAIP6, PTGS2, EREG	402	12	16792	10.4428	1	0.823811	0.81571
GOTERM_BP_DIRECT	GO:0071397~cellular response to cholesterol	3	0.576923	0.0320508	ABCA1, HMGCS1, INHBA	402	12	16792	10.4428	1	0.823811	0.81571
GOTERM_BP_DIRECT	GO:0042593~glucose homeostasis	7	1.34615	0.0340354	MLXIPL, KCNB1, CRY1, FFAR2, PPARG, HIF1A, FBN1	402	101	16792	2.89503	1	0.856997	0.84857
GOTERM_BP_DIRECT	GO:0044344~cellular response to fibroblast growth factor stimulus	4	0.769231	0.0340747	DLL4, COL1A1, POSTN, CXCL8	402	30	16792	5.56949	1	0.856997	0.84857
GOTERM_CC_DIRECT	GO:0042405~nuclear inclusion body	3	0.576923	0.0350977	RANBP2, NUP98, NBN	422	13	18224	9.96573	0.999996	0.716405	0.706082
GOTERM_BP_DIRECT	GO:0071333~cellular response to glucose stimulus	5	0.961538	0.0353041	RAP1A, KCNB1, GJB6, FOXO3, ICAM1	402	52	16792	4.01646	1	0.878471	0.869833
GOTERM_BP_DIRECT	GO:0030073~insulin secretion	4	0.769231	0.037077	IL1RN, FAM3B, EIF2AK3, MAFA	402	31	16792	5.38983	1	0.890016	0.881264
GOTERM_BP_DIRECT	GO:0045651~positive regulation of macrophage differentiation	3	0.576923	0.0372901	CSF1, LIF, TRIB1	402	13	16792	9.63949	1	0.890016	0.881264
GOTERM_BP_DIRECT	GO:0014032~neural crest cell development	3	0.576923	0.0372901	EDN1, FOXC1, ALDH1A2	402	13	16792	9.63949	1	0.890016	0.881264
GOTERM_BP_DIRECT	GO:0086012~membrane depolarization during cardiac muscle cell action potential	3	0.576923	0.0372901	SCN4B, SLC8A1, KCNJ2	402	13	16792	9.63949	1	0.890016	0.881264
GOTERM_MF_DIRECT	GO:0000989~transcription factor activity, transcription factor binding	3	0.576923	0.0420398	PER2, CRY1, HIF1A	400	14	16881	9.04339	1	1	0.994261
GOTERM_MF_DIRECT	GO:0005344~oxygen transporter activity	3	0.576923	0.0420398	HBM, HBA2, HBA1	400	14	16881	9.04339	1	1	0.994261
GOTERM_BP_DIRECT	GO:0001503~ossification	6	1.15385	0.0424604	FOXC1, ALOX15, SPP1, EIF2AK3, ATP6V0A4, MMP9	402	80	16792	3.13284	1	0.9919	0.982146
GOTERM_BP_DIRECT	GO:0070208~protein heterotrimerization	3	0.576923	0.0428311	COL1A1, COL1A2, NUP58	402	14	16792	8.95096	1	0.9919	0.982146
GOTERM_BP_DIRECT	GO:0070498~interleukin-1-mediated signaling pathway	3	0.576923	0.0428311	IL1RL2, IL1R1, IRAK2	402	14	16792	8.95096	1	0.9919	0.982146
GOTERM_BP_DIRECT	GO:0002931~response to ischemia	4	0.769231	0.0434729	PER2, PANX2, CAMK2A, HK2	402	33	16792	5.06317	1	0.996893	0.98709
GOTERM_CC_DIRECT	GO:1990622~CHOP-ATF3 complex	2	0.384615	0.0456704	DDIT3, ATF3	422	2	18224	43.1848	1	0.834085	0.822067
GOTERM_CC_DIRECT	GO:0005584~collagen type I trimer	2	0.384615	0.0456704	COL1A1, COL1A2	422	2	18224	43.1848	1	0.834085	0.822067
GOTERM_MF_DIRECT	GO:0004339~glucan 1,4-alpha-glucosidase activity	2	0.384615	0.0467148	MGAM2, MGAM	400	2	16881	42.2025	1	1	0.994261
GOTERM_MF_DIRECT	GO:0004918~interleukin-8 receptor activity	2	0.384615	0.0467148	CXCR1, CXCR2	400	2	16881	42.2025	1	1	0.994261
GOTERM_MF_DIRECT	GO:0004909~interleukin-1, Type I, activating receptor activity	2	0.384615	0.0467148	IL1RL2, IL1R1	400	2	16881	42.2025	1	1	0.994261
GOTERM_BP_DIRECT	GO:0030282~bone mineralization	4	0.769231	0.0468636	BMP2, ALOX15, EIF2AK3, PTGS2	402	34	16792	4.91425	1	0.998308	0.988492
GOTERM_BP_DIRECT	GO:0006468~protein phosphorylation	18	3.46154	0.0470435	PRKCG, MAP3K2, PLK2, CAMK2A, RIPK4, MOK, EIF2AK3, AATK, BRAF, SRPK1, BMP2, IRAK2, TRIB1, SGK1, MAPK6, FNIP2, CDK14, CAMK1G	402	456	16792	1.64886	1	0.998308	0.988492
GOTERM_BP_DIRECT	GO:0071306~cellular response to vitamin E	2	0.384615	0.047192	COL1A1, PPARG	402	2	16792	41.7711	1	0.998308	0.988492
GOTERM_BP_DIRECT	GO:0038112~interleukin-8-mediated signaling pathway	2	0.384615	0.047192	CXCR1, CXCR2	402	2	16792	41.7711	1	0.998308	0.988492
GOTERM_BP_DIRECT	GO:0090276~regulation of peptide hormone secretion	2	0.384615	0.047192	FFAR3, FFAR2	402	2	16792	41.7711	1	0.998308	0.988492
GOTERM_BP_DIRECT	GO:0002879~positive regulation of acute inflammatory response to non-antigenic stimulus	2	0.384615	0.047192	FFAR3, FFAR2	402	2	16792	41.7711	1	0.998308	0.988492
GOTERM_BP_DIRECT	GO:0070101~positive regulation of chemokine-mediated signaling pathway	2	0.384615	0.047192	EDN1, HIF1A	402	2	16792	41.7711	1	0.998308	0.988492
GOTERM_BP_DIRECT	GO:0002720~positive regulation of cytokine production involved in immune response	2	0.384615	0.047192	FFAR3, FFAR2	402	2	16792	41.7711	1	0.998308	0.988492
GOTERM_MF_DIRECT	GO:0046965~retinoid X receptor binding	3	0.576923	0.0477649	VDR, NRIP1, PPARG	400	15	16881	8.4405	1	1	0.994261
GOTERM_MF_DIRECT	GO:0030169~low-density lipoprotein particle binding	3	0.576923	0.0477649	COLEC12, PCSK9, THBS1	400	15	16881	8.4405	1	1	0.994261
GOTERM_BP_DIRECT	GO:0033627~cell adhesion mediated by integrin	3	0.576923	0.0486563	ADAM9, ICAM1, FBN1	402	15	16792	8.35423	1	0.998308	0.988492
GOTERM_BP_DIRECT	GO:0015671~oxygen transport	3	0.576923	0.0486563	HBM, HBA2, HBA1	402	15	16792	8.35423	1	0.998308	0.988492
GOTERM_BP_DIRECT	GO:0006691~leukotriene metabolic process	3	0.576923	0.0486563	GGT5, CYP4F3, ALOX15	402	15	16792	8.35423	1	0.998308	0.988492
GOTERM_BP_DIRECT	GO:0001953~negative regulation of cell-matrix adhesion	3	0.576923	0.0486563	POSTN, BCL6, THBS1	402	15	16792	8.35423	1	0.998308	0.988492
GOTERM_MF_DIRECT	GO:0003700~transcription factor activity, sequence-specific DNA binding	32	6.15385	0.0492349	GCM1, CSRNP1, FOXC1, EPAS1, NR1I3, FOXO3, IKZF2, HIF1A, GLI2, HEY1, NFIL3, NOCT, ZNF267, ZNF165, TGIF2, ZNF658B, VDR, RFX2, NFXL1, MAFA, ETV5, FOSL2, MLXIPL, ZEB1, NR6A1, BCL6, DDIT3, DMRTC2, MAFF, PPARG, MXD1, ATF3	400	961	16881	1.40529	1	1	0.994261
GOTERM_BP_DIRECT	GO:0000422~mitophagy	4	0.769231	0.0503806	MAP1LC3A, WDR45B, MAP1LC3B2, ATG2A	402	35	16792	4.77385	1	1	0.99059
GOTERM_MF_DIRECT	GO:0044325~ion channel binding	7	1.34615	0.0516355	YES1, KCNB1, FGF13, SCN4B, SLC8A1, STX1A, TRDN	400	113	16881	2.61431	1	1	0.994261
GOTERM_MF_DIRECT	GO:0004879~RNA polymerase II transcription factor activity, ligand-activated sequence-specific DNA binding	4	0.769231	0.0526879	NR6A1, NR4A3, NR1I3, PPARG	400	36	16881	4.68917	1	1	0.994261
GOTERM_BP_DIRECT	GO:0048566~embryonic digestive tract development	3	0.576923	0.0547493	CXCL8, ALDH1A2, GLI2	402	16	16792	7.83209	1	1	0.99059
GOTERM_BP_DIRECT	GO:0030949~positive regulation of vascular endothelial growth factor receptor signaling pathway	3	0.576923	0.0547493	FLT1, HIF1A, VEGFA	402	16	16792	7.83209	1	1	0.99059
GOTERM_BP_DIRECT	GO:1900745~positive regulation of p38MAPK cascade	3	0.576923	0.0547493	BMP2, GADD45B, VEGFA	402	16	16792	7.83209	1	1	0.99059
GOTERM_BP_DIRECT	GO:0048593~camera-type eye morphogenesis	3	0.576923	0.0547493	COL8A1, EPHB1, VEGFA	402	16	16792	7.83209	1	1	0.99059
GOTERM_BP_DIRECT	GO:0061028~establishment of endothelial barrier	3	0.576923	0.0547493	RAP1A, PDE2A, ICAM1	402	16	16792	7.83209	1	1	0.99059
GOTERM_BP_DIRECT	GO:0045786~negative regulation of cell cycle	4	0.769231	0.0577864	BMP2, BRINP1, INHBA, PTGS2	402	37	16792	4.5158	1	1	0.99059
GOTERM_MF_DIRECT	GO:0000977~RNA polymerase II regulatory region sequence-specific DNA binding	10	1.92308	0.0596053	FOXC1, BCL6, NFIL3, NR1I3, BCL6B, SNAI1, NFXL1, JARID2, ATF3, ETV5	400	208	16881	2.02897	1	1	0.994261
GOTERM_CC_DIRECT	GO:0016021~integral component of membrane	135	25.9615	0.0609304	GALNT14, CD83, CD82, CSF1, GPR65, IL1RAP, ANTXR1, SLC8A1, ICAM1, SMCHD1, IL18RAP, CCRL2, PPFIA1, SLC16A9, EPHB1, IER3, SEMA6B, DGAT2, TMEM52B, ACSL1, IL1R1, IL1R2, FNDC3B, SLC51A, TPST1, SLC9A4, NINJ1, ADAM9, STX1A, PTGES, SLC45A4, ABHD2, SLC22A1, PLD5, IGSF9, ADGRG3, GJC2, CNTNAP3B, AGMO, KCNN1, ATP6V0A4, KIAA0319, SLC15A4, GGT5, BTNL8, MGAM, IFITM10, TNFSF14, CADM1, SLC10A1, CYP4F3, TNFRSF10C, …	422	5163	18224	1.12918	1	1	0.988439
GOTERM_BP_DIRECT	GO:0030224~monocyte differentiation	3	0.576923	0.0610938	PDE2A, PPARG, VEGFA	402	17	16792	7.37138	1	1	0.99059
GOTERM_BP_DIRECT	GO:0042789~mRNA transcription from RNA polymerase II promoter	3	0.576923	0.0610938	DDIT3, C5AR1, HIF1A	402	17	16792	7.37138	1	1	0.99059
GOTERM_CC_DIRECT	GO:0005581~collagen trimer	6	1.15385	0.0619623	COLEC12, COL1A1, COL15A1, COL1A2, COL22A1, COL12A1	422	92	18224	2.8164	1	1	0.988439
GOTERM_MF_DIRECT	GO:0004674~protein serine/threonine kinase activity	15	2.88462	0.063764	MAP3K2, RIPK2, PLK2, CAMK2A, RIPK4, MOK, EIF2AK3, AATK, BRAF, SRPK1, IRAK2, SGK1, MAPK6, CAMK1G, CSNK1A1L	400	376	16881	1.68361	1	1	0.994261
GOTERM_CC_DIRECT	GO:0005770~late endosome	7	1.34615	0.0638237	RAP1A, MAP1LC3A, SLC31A1, DDIT3, DERL1, PCSK9, ANKRD13A	422	122	18224	2.47782	1	1	0.988439
GOTERM_BP_DIRECT	GO:0030199~collagen fibril organization	4	0.769231	0.0656745	COL1A1, FOXC1, COL1A2, COL12A1	402	39	16792	4.28422	1	1	0.99059
GOTERM_BP_DIRECT	GO:0033280~response to vitamin D	3	0.576923	0.0676745	SPP1, ALPL, PTGS2	402	18	16792	6.96186	1	1	0.99059
GOTERM_BP_DIRECT	GO:0030225~macrophage differentiation	3	0.576923	0.0676745	CSF1, MMP9, VEGFA	402	18	16792	6.96186	1	1	0.99059
GOTERM_MF_DIRECT	GO:0004866~endopeptidase inhibitor activity	4	0.769231	0.068116	SLPI, CD109, PI3, A2M	400	40	16881	4.22025	1	1	0.994261
GOTERM_MF_DIRECT	GO:0016791~phosphatase activity	4	0.769231	0.068116	PPP1CB, DUSP10, ALPL, DUSP13	400	40	16881	4.22025	1	1	0.994261
GOTERM_MF_DIRECT	GO:0031720~haptoglobin binding	2	0.384615	0.0692493	HBA2, HBA1	400	3	16881	28.135	1	1	0.994261
GOTERM_MF_DIRECT	GO:0050473~arachidonate 15-lipoxygenase activity	2	0.384615	0.0692493	ALOX15, PTGS2	400	3	16881	28.135	1	1	0.994261
GOTERM_BP_DIRECT	GO:0009887~organ morphogenesis	6	1.15385	0.0692821	EFNB2, TLE3, BMP2, BRAF, PHLDA2, EREG	402	92	16792	2.72421	1	1	0.99059
GOTERM_BP_DIRECT	GO:0009653~anatomical structure morphogenesis	6	1.15385	0.0692821	TPD52, EFNB2, GCM1, MLXIPL, EREG, IER3	402	92	16792	2.72421	1	1	0.99059
GOTERM_BP_DIRECT	GO:0030819~positive regulation of cAMP biosynthetic process	4	0.769231	0.0697938	ABCA1, GPR65, ADM, ADRB1	402	40	16792	4.17711	1	1	0.99059
GOTERM_BP_DIRECT	GO:0033605~positive regulation of catecholamine secretion	2	0.384615	0.0699481	KCNB1, STX1A	402	3	16792	27.8474	1	1	0.99059
GOTERM_BP_DIRECT	GO:0006007~glucose catabolic process	2	0.384615	0.0699481	TKTL1, LRP5	402	3	16792	27.8474	1	1	0.99059
GOTERM_BP_DIRECT	GO:0071386~cellular response to corticosterone stimulus	2	0.384615	0.0699481	ATP2B1, FOXO3	402	3	16792	27.8474	1	1	0.99059
GOTERM_BP_DIRECT	GO:1901660~calcium ion export	2	0.384615	0.0699481	ATP2B1, SLC8A1	402	3	16792	27.8474	1	1	0.99059
GOTERM_BP_DIRECT	GO:0055098~response to low-density lipoprotein particle	2	0.384615	0.0699481	ABCA1, PPARG	402	3	16792	27.8474	1	1	0.99059
GOTERM_BP_DIRECT	GO:0010951~negative regulation of endopeptidase activity	7	1.34615	0.0700999	SPINK4, SERPINB2, SLPI, CD109, SERPINE1, PI3, A2M	402	121	16792	2.41651	1	1	0.99059
GOTERM_MF_DIRECT	GO:0005506~iron ion binding	8	1.53846	0.0713451	HBM, SCD, AGMO, CYP4F3, ALOX15, CYP4B1, HBA2, HBA1	400	153	16881	2.20667	1	1	0.994261
GOTERM_MF_DIRECT	GO:0005201~extracellular matrix structural constituent	5	0.961538	0.073874	COL1A1, COL15A1, COL1A2, COL4A2, FBN1	400	67	16881	3.14944	1	1	0.994261
GOTERM_BP_DIRECT	GO:0000045~autophagosome assembly	4	0.769231	0.074027	MAP1LC3A, WDR45B, MAP1LC3B2, ATG2A	402	41	16792	4.07523	1	1	0.99059
GOTERM_CC_DIRECT	GO:0043235~receptor complex	7	1.34615	0.0743741	FLT1, RAMP3, ITGB4, VDR, NTRK3, LRP5, OLR1	422	127	18224	2.38027	1	1	0.988439
GOTERM_BP_DIRECT	GO:0042127~regulation of cell proliferation	9	1.73077	0.0768568	CXCL6, YES1, BCL6, PLAU, TNFRSF10C, BRAF, SGK1, CXCL2, S100A11	402	185	16792	2.03211	1	1	0.99059
GOTERM_BP_DIRECT	GO:0007566~embryo implantation	4	0.769231	0.0783715	SPP1, LIF, PTGS2, MMP9	402	42	16792	3.9782	1	1	0.99059
GOTERM_BP_DIRECT	GO:0006986~response to unfolded protein	4	0.769231	0.0783715	DDIT3, DERL1, HSPA2, THBS1	402	42	16792	3.9782	1	1	0.99059
GOTERM_MF_DIRECT	GO:0003824~catalytic activity	9	1.73077	0.0784573	PFKFB2, TKTL1, MGAM, ESPL1, ACSL1, PLD5, OLFM4, SYN1, PPCDC	400	188	16881	2.02033	1	1	0.994261
GOTERM_BP_DIRECT	GO:0018105~peptidyl-serine phosphorylation	7	1.34615	0.0792311	PRKCG, PLK2, CAMK2A, EIF2AK3, RICTOR, SGK1, CSNK1A1L	402	125	16792	2.33918	1	1	0.99059
GOTERM_BP_DIRECT	GO:0009749~response to glucose	5	0.961538	0.0793887	PFKFB2, MAFA, GLUL, THBS1, SLC8A1	402	68	16792	3.07141	1	1	0.99059
GOTERM_CC_DIRECT	GO:0005667~transcription factor complex	9	1.73077	0.0798046	GCM1, MLXIPL, DACH1, BEX1, ZEB1, NR6A1, NR4A3, EPAS1, HIF1A	422	193	18224	2.0138	1	1	0.988439
GOTERM_BP_DIRECT	GO:0007169~transmembrane receptor protein tyrosine kinase signaling pathway	6	1.15385	0.0799004	FLT1, YES1, CSF1, NTRK3, LCP2, MET	402	96	16792	2.6107	1	1	0.99059
GOTERM_MF_DIRECT	GO:0005242~inward rectifier potassium channel activity	3	0.576923	0.0800549	KCNJ6, KCNJ15, KCNJ2	400	20	16881	6.33038	1	1	0.994261
GOTERM_BP_DIRECT	GO:0016055~Wnt signaling pathway	9	1.73077	0.0805405	TLE3, CYLD, APC, DDIT3, LRP5, KREMEN1, DACT3, CDK14, CSNK1A1L	402	187	16792	2.01038	1	1	0.99059
GOTERM_BP_DIRECT	GO:0060828~regulation of canonical Wnt signaling pathway	3	0.576923	0.0814858	LRP5, KREMEN1, CDK14	402	20	16792	6.26567	1	1	0.99059
GOTERM_BP_DIRECT	GO:0019229~regulation of vasoconstriction	3	0.576923	0.0814858	PER2, EDN1, ADRA2B	402	20	16792	6.26567	1	1	0.99059
GOTERM_BP_DIRECT	GO:0042744~hydrogen peroxide catabolic process	3	0.576923	0.0814858	GPX3, HBA2, HBA1	402	20	16792	6.26567	1	1	0.99059
GOTERM_BP_DIRECT	GO:0045429~positive regulation of nitric oxide biosynthetic process	4	0.769231	0.0828248	EDN1, NOS1AP, PTGS2, ICAM1	402	43	16792	3.88569	1	1	0.99059
GOTERM_BP_DIRECT	GO:0043525~positive regulation of neuron apoptotic process	4	0.769231	0.0828248	DDIT3, PMAIP1, PCSK9, FOXO3	402	43	16792	3.88569	1	1	0.99059
GOTERM_CC_DIRECT	GO:0042629~mast cell granule	3	0.576923	0.0838027	CHGA, NR4A3, CXCR2	422	21	18224	6.16926	1	1	0.988439
GOTERM_CC_DIRECT	GO:0014704~intercalated disc	4	0.769231	0.0853239	FGF13, SCN4B, SLC8A1, KCNJ2	422	45	18224	3.83865	1	1	0.988439
GOTERM_MF_DIRECT	GO:0008201~heparin binding	8	1.53846	0.0857568	CXCL6, CCL23, POSTN, AOC1, ABI3BP, THBS1, FBN1, VEGFA	400	160	16881	2.11013	1	1	0.994261
GOTERM_BP_DIRECT	GO:0043434~response to peptide hormone	4	0.769231	0.0873844	COL1A1, LRP5, BRAF, EREG	402	44	16792	3.79738	1	1	0.99059
GOTERM_BP_DIRECT	GO:0006469~negative regulation of protein kinase activity	6	1.15385	0.0884022	GADD45B, UBASH3B, SH3BP5, SFN, SHB, TRIB1	402	99	16792	2.53158	1	1	0.99059
GOTERM_BP_DIRECT	GO:0045987~positive regulation of smooth muscle contraction	3	0.576923	0.0886884	EDN1, PROK2, PTGS2	402	21	16792	5.96731	1	1	0.99059
GOTERM_BP_DIRECT	GO:2000378~negative regulation of reactive oxygen species metabolic process	3	0.576923	0.0886884	HIF1A, HK2, PLIN5	402	21	16792	5.96731	1	1	0.99059
GOTERM_CC_DIRECT	GO:0031838~haptoglobin-hemoglobin complex	2	0.384615	0.0892597	HBA2, HBA1	422	4	18224	21.5924	1	1	0.988439
GOTERM_CC_DIRECT	GO:0044614~nuclear pore cytoplasmic filaments	2	0.384615	0.0892597	RANBP2, NUP98	422	4	18224	21.5924	1	1	0.988439
GOTERM_MF_DIRECT	GO:0004721~phosphoprotein phosphatase activity	4	0.769231	0.0899096	PPP1CB, DUSP10, PPP1R3B, PLPP3	400	45	16881	3.75133	1	1	0.994261
GOTERM_MF_DIRECT	GO:0005329~dopamine transmembrane transporter activity	2	0.384615	0.0912525	SLC22A1, SLC6A3	400	4	16881	21.1013	1	1	0.994261
GOTERM_MF_DIRECT	GO:0002020~protease binding	6	1.15385	0.0912598	FAP, IL1R1, SERPINE1, DERL1, A2M, SLC6A3	400	101	16881	2.50708	1	1	0.994261
GOTERM_BP_DIRECT	GO:0030838~positive regulation of actin filament polymerization	4	0.769231	0.0920476	ALOX15, CDC42EP3, RICTOR, ICAM1	402	45	16792	3.71299	1	1	0.99059
GOTERM_BP_DIRECT	GO:0010701~positive regulation of norepinephrine secretion	2	0.384615	0.0921621	KCNB1, STX1A	402	4	16792	20.8856	1	1	0.99059
GOTERM_BP_DIRECT	GO:2000301~negative regulation of synaptic vesicle exocytosis	2	0.384615	0.0921621	RAP1A, BRAF	402	4	16792	20.8856	1	1	0.99059
GOTERM_BP_DIRECT	GO:0061419~positive regulation of transcription from RNA polymerase II promoter in response to hypoxia	2	0.384615	0.0921621	HIF1A, VEGFA	402	4	16792	20.8856	1	1	0.99059
GOTERM_BP_DIRECT	GO:0005981~regulation of glycogen catabolic process	2	0.384615	0.0921621	PPP1CB, PPP1R3B	402	4	16792	20.8856	1	1	0.99059
GOTERM_BP_DIRECT	GO:0045906~negative regulation of vasoconstriction	2	0.384615	0.0921621	ADM, APLN	402	4	16792	20.8856	1	1	0.99059
GOTERM_BP_DIRECT	GO:0042482~positive regulation of odontogenesis	2	0.384615	0.0921621	EDN1, BMP2	402	4	16792	20.8856	1	1	0.99059
GOTERM_BP_DIRECT	GO:0060244~negative regulation of cell proliferation involved in contact inhibition	2	0.384615	0.0921621	DACH1, FAP	402	4	16792	20.8856	1	1	0.99059
GOTERM_BP_DIRECT	GO:2000660~negative regulation of interleukin-1-mediated signaling pathway	2	0.384615	0.0921621	IL1RN, IL1R2	402	4	16792	20.8856	1	1	0.99059
GOTERM_MF_DIRECT	GO:0035257~nuclear hormone receptor binding	3	0.576923	0.0944129	NRIP1, CRY1, HIF1A	400	22	16881	5.75489	1	1	0.994261
GOTERM_BP_DIRECT	GO:0055074~calcium ion homeostasis	3	0.576923	0.0960712	GCM1, TRPV5, SLC8A1	402	22	16792	5.69607	1	1	0.99059
GOTERM_BP_DIRECT	GO:0051591~response to cAMP	4	0.769231	0.0968117	COL1A1, THBD, BRAF, SLC6A3	402	46	16792	3.63227	1	1	0.99059
GOTERM_BP_DIRECT	GO:0010595~positive regulation of endothelial cell migration	4	0.769231	0.0968117	EDN1, ANXA3, THBS1, VEGFA	402	46	16792	3.63227	1	1	0.99059
GOTERM_BP_DIRECT	GO:0050729~positive regulation of inflammatory response	5	0.961538	0.0969767	CCL23, CCL3L1, PDE2A, SERPINE1, TGM2	402	73	16792	2.86104	1	1	0.99059
GOTERM_BP_DIRECT	GO:0051092~positive regulation of NF-kappaB transcription factor activity	7	1.34615	0.0993922	IRAK2, RIPK2, RIPK4, CAMK2A, IL1RAP, HSPA1B, ICAM1	402	133	16792	2.19848	1	1	0.99059
Down-regulated
Category	Term	Count	%	PValue	Genes	List Total	Pop Hits	Pop Total	Fold Enrichment	Bonferroni	Benjamini	FDR
GOTERM_BP_DIRECT	GO:0006958~complement activation, classical pathway	39	28.8889	1.22803e-66	C1QB, IGHV2-70, IGHV2-5, IGHV4-34, IGHV4-59, IGHV3-48, IGLV3-1, IGKV3D-11, IGHV4-39, IGLV2-8, IGHG3, IGHG4, IGLV1-40, IGHG2, IGLV3-27, IGLV1-47, IGKV1-39, IGKV1-17, IGLV3-21, IGLV1-44, IGLC3, IGLC2, IGHV3-7, IGHA1, IGHA2, IGHV3-30, IGLC7, IGHV3-33, IGHV3-11, IGHV3-13, IGKV1D-39, IGLV7-43, IGKV1D-33, IGKV1D-12, IGLL5, IGKV2D-28, IGLV2-23, IGLV3-19, C1QC	79	99	16792	83.7346	3.38936e-64	3.37708e-64	3.22972e-64
GOTERM_MF_DIRECT	GO:0003823~antigen binding	38	28.1481	2.16667e-64	IGHV2-70, SPON2, IGHV2-5, IGHV4-34, IGHV4-59, IGHV3-48, IGLV3-1, IGKV3D-11, IGHV4-39, IGLV2-8, IGHG3, IGHG4, IGLV1-40, IGHG2, IGLV3-27, IGLV1-47, IGKV1-39, IGKV1-17, IGLV3-21, IGLV1-44, IGLC3, IGLC2, IGHV3-7, IGHA1, IGHA2, IGHV3-30, IGLC7, IGHV3-33, IGHV3-11, IGHV3-13, IGKV1D-39, IGLV7-43, IGKV1D-33, IGKV1D-12, IGLL5, IGKV2D-28, IGLV2-23, IGLV3-19	76	103	16881	81.9466	1.92834e-62	1.95001e-62	1.95001e-62
GOTERM_BP_DIRECT	GO:0006956~complement activation	36	26.6667	5.68203e-62	C1QB, IGHV2-70, IGHV2-5, IGHV4-34, IGHV4-59, IGHV3-48, IGLV3-1, IGKV3D-11, IGHV4-39, IGLV2-8, IGHG3, IGHG4, IGLV1-40, IGHG2, IGLV3-27, IGLV1-47, IGKV1-39, IGKV1-17, IGLV3-21, IGLV1-44, IGLC3, IGLC2, IGHV3-7, IGHV3-30, IGLC7, IGHV3-33, IGHV3-11, IGHV3-13, IGKV1D-39, IGLV7-43, IGKV1D-33, IGKV1D-12, IGKV2D-28, IGLV2-23, IGLV3-19, C1QC	79	87	16792	87.9546	1.56824e-59	7.8128e-60	7.47188e-60
GOTERM_BP_DIRECT	GO:0038096~Fc-gamma receptor signaling pathway involved in phagocytosis	34	25.1852	9.02198e-51	IGHV2-70, IGHV2-5, IGHV4-34, IGHV4-59, IGHV3-48, IGLV3-1, IGKV3D-11, IGHV4-39, IGLV2-8, IGHG3, IGHG4, IGLV1-40, IGHG2, IGLV3-27, IGLV1-47, IGKV1-39, IGKV1-17, IGLV3-21, IGLV1-44, IGLC3, IGLC2, IGHV3-7, IGHV3-30, IGLC7, IGHV3-33, IGHV3-11, IGHV3-13, IGKV1D-39, IGLV7-43, IGKV1D-33, IGKV1D-12, IGKV2D-28, IGLV2-23, IGLV3-19	79	127	16792	56.905	2.49007e-48	8.27015e-49	7.90927e-49
GOTERM_BP_DIRECT	GO:0006898~receptor-mediated endocytosis	35	25.9259	1.29689e-46	IGHV2-70, IGHV2-5, IGHV4-34, IGHV4-59, IGHV3-48, IGLV3-1, IGKV3D-11, IGHV4-39, IGLV2-8, IGLV1-40, IGLV3-27, IGLV1-47, IGKV1-39, IGKV1-17, IGLV3-21, IGLV1-44, IGLC3, IGLC2, CD14, IGHV3-7, IGHA1, IGHA2, IGHV3-30, IGLC7, IGHV3-33, IGHV3-11, IGHV3-13, IGKV1D-39, IGLV7-43, IGKV1D-33, IGKV1D-12, IGKV2D-28, IGLV2-23, CD207, IGLV3-19	79	186	16792	39.9973	3.57943e-44	8.91615e-45	8.52708e-45
GOTERM_MF_DIRECT	GO:0004252~serine-type endopeptidase activity	36	26.6667	2.90385e-44	C1QB, IGHV2-70, IGHV2-5, IGHV4-34, IGHV4-59, IGHV3-48, IGLV3-1, IGKV3D-11, IGHV4-39, IGLV2-8, IGHG3, IGHG4, IGLV1-40, IGHG2, IGLV3-27, IGLV1-47, IGKV1-39, IGKV1-17, IGLV3-21, IGLV1-44, IGLC3, IGLC2, IGHV3-7, IGHV3-30, IGLC7, IGHV3-33, IGHV3-11, IGHV3-13, IGKV1D-39, IGLV7-43, IGKV1D-33, IGKV1D-12, IGKV2D-28, IGLV2-23, IGLV3-19, C1QC	76	255	16881	31.3579	2.58443e-42	1.30673e-42	1.30673e-42
GOTERM_BP_DIRECT	GO:0050776~regulation of immune response	32	23.7037	1.37282e-41	IGHV2-70, IGHV2-5, IGHV4-34, IGHV4-59, IGHV3-48, IGLV3-1, IGKV3D-11, IGHV4-39, CD1C, IGLV2-8, IGLV1-40, IGLV3-27, IGLV1-47, IGKV1-39, IGKV1-17, IGLV3-21, IGLV1-44, IGLC3, IGLC2, IGHV3-7, IGHV3-30, IGLC7, IGHV3-33, IGHV3-11, IGHV3-13, IGKV1D-39, IGLV7-43, IGKV1D-33, IGKV1D-12, IGKV2D-28, IGLV2-23, IGLV3-19	79	178	16792	38.2125	3.78899e-39	7.55052e-40	7.22105e-40
GOTERM_BP_DIRECT	GO:0038095~Fc-epsilon receptor signaling pathway	31	22.963	9.92469e-40	IGHV2-70, IGHV2-5, IGHV4-34, IGHV4-59, IGHV3-48, IGLV3-1, IGKV3D-11, IGHV4-39, IGLV2-8, IGLV1-40, IGLV3-27, IGLV1-47, IGKV1-39, IGKV1-17, IGLV3-21, IGLV1-44, IGLC3, IGLC2, IGHV3-7, IGHV3-30, IGLC7, IGHV3-33, IGHV3-11, IGHV3-13, IGKV1D-39, IGLV7-43, IGKV1D-33, IGKV1D-12, IGKV2D-28, IGLV2-23, IGLV3-19	79	178	16792	37.0183	2.73921e-37	4.54882e-38	4.35032e-38
GOTERM_BP_DIRECT	GO:0006508~proteolysis	36	26.6667	6.36886e-33	C1QB, IGHV2-70, IGHV2-5, IGHV4-34, IGHV4-59, IGHV3-48, IGLV3-1, IGKV3D-11, IGHV4-39, IGLV2-8, IGHG3, IGHG4, IGLV1-40, IGHG2, IGLV3-27, IGLV1-47, IGKV1-39, IGKV1-17, IGLV3-21, IGLV1-44, IGLC3, IGLC2, IGHV3-7, IGHV3-30, IGLC7, IGHV3-33, IGHV3-11, IGHV3-13, IGKV1D-39, IGLV7-43, IGKV1D-33, IGKV1D-12, IGKV2D-28, IGLV2-23, IGLV3-19, C1QC	79	500	16792	15.3041	1.7578e-30	2.50205e-31	2.39287e-31
GOTERM_BP_DIRECT	GO:0006955~immune response	31	22.963	3.72185e-28	IGHV2-70, IGHV2-5, IGHV4-34, IGHV4-59, IGHV3-48, IGLV3-1, IGKV3D-11, IGHV4-39, IGLV2-8, IGLV1-40, IGLV3-27, IGLV1-47, IGKV1-39, IGKV1-17, IGLV3-21, IGLV1-44, IGHV3-7, IGHA1, IGHA2, IGHV3-30, IGHV3-33, IGHV3-11, IGHV3-13, IGKV1D-39, IGLV7-43, IGKV1D-33, IGKV1D-12, IGKV2D-28, IGLV2-23, IGLV3-19, C1QC	79	421	16792	15.6515	1.02723e-25	1.27938e-26	1.22356e-26
GOTERM_CC_DIRECT	GO:0005576~extracellular region	45	33.3333	1.40609e-25	C1QB, IGHV2-70, IGHV2-5, IGHV4-34, IGHV4-59, IGHV3-48, IGLV3-1, IGKV3D-11, IGHV4-39, IGLV2-8, IGHG3, IGHG4, IGLV1-40, IGHG2, IGLV3-27, IGLV1-47, IGKV1-39, IGKV1-17, IGKV2-28, IGLV3-21, IGLV1-44, IGKV1-12, IGLC3, IGLC2, CD14, IGHV3-7, IGHA1, IGHA2, IGHV3-30, IGLC7, IGHV3-33, IGHV3-11, LGI2, IGKV3D-20, BMP8A, IGHV3-13, IGKV1D-39, IGLV7-43, IGKV1D-33, IGKV1D-12, TMEM155, IGKV2D-28, IGLV2-23, IGLV3-1…	82	1610	18224	6.21179	1.04051e-23	1.04051e-23	1.04051e-23
GOTERM_CC_DIRECT	GO:0072562~blood microparticle	21	15.5556	2.18423e-24	C1QB, IGLC7, IGHV3-13, IGKV3D-11, IGKV1D-33, OAZ3, IGKV1D-12, IGHG3, IGLL5, IGHG4, IGHG2, IGKV2D-28, IGLV1-47, IGKV1-39, IGKV1-17, IGLV3-21, IGLC3, IGLC2, IGHA1, IGHA2, C1QC	82	152	18224	30.7047	1.61633e-22	8.08164e-23	8.08164e-23
GOTERM_MF_DIRECT	GO:0034987~immunoglobulin receptor binding	9	6.66667	1.51479e-13	IGHG3, IGLL5, IGHG4, IGHG2, IGLC7, IGLC3, IGLC2, IGHA1, IGHA2	76	26	16881	76.8871	1.34777e-11	4.54437e-12	4.54437e-12
GOTERM_BP_DIRECT	GO:0050871~positive regulation of B cell activation	9	6.66667	2.18948e-13	IGHG3, IGLL5, IGHG4, IGHG2, IGLC7, IGLC3, IGLC2, IGHA1, IGHA2	79	26	16792	73.5774	6.04263e-11	6.69006e-12	6.39813e-12
GOTERM_BP_DIRECT	GO:0006910~phagocytosis, recognition	9	6.66667	4.32234e-13	IGHG3, IGLL5, IGHG4, IGHG2, IGLC7, IGLC3, IGLC2, IGHA1, IGHA2	79	28	16792	68.3219	1.1929e-10	1.18864e-11	1.13677e-11
GOTERM_BP_DIRECT	GO:0006911~phagocytosis, engulfment	9	6.66667	3.18924e-12	IGHG3, IGLL5, IGHG4, IGHG2, IGLC7, IGLC3, IGLC2, IGHA1, IGHA2	79	35	16792	54.6575	8.80227e-10	7.9731e-11	7.62518e-11
GOTERM_CC_DIRECT	GO:0005886~plasma membrane	46	34.0741	1.30677e-10	IGHV2-70, CSF1R, IGHV2-5, MAST1, SDC3, IGHV4-34, IGHV4-59, IGHV3-48, IGLV3-1, IGKV3D-11, IGHV4-39, CD1C, IGLV2-8, IGLV1-40, IGLV3-27, IGLV1-47, IGKV1-39, IGKV1-17, IGKV2-28, IGLV3-21, IGLV1-44, IGKV1-12, IGLC3, IGLC2, CD14, IGHV3-7, GSDMA, XCR1, IGHV3-30, IGLC7, UNC5B, IGHV3-33, IGHV3-11, IGKV3D-20, IGHV3-13, IGKV1D-39, KRT5, IGLV7-43, IGKV1D-33, GRIN1, IGKV1D-12, TBC1D3K, IGKV2D-28, IGLV2-23, CD…	82	4121	18224	2.48076	9.67013e-09	3.06052e-09	3.06052e-09
GOTERM_BP_DIRECT	GO:0050853~B cell receptor signaling pathway	9	6.66667	1.3138e-10	IGHG3, IGLL5, IGHG4, IGHG2, IGLC7, IGLC3, IGLC2, IGHA1, IGHA2	79	54	16792	35.4262	3.62608e-08	3.01078e-09	2.8794e-09
GOTERM_CC_DIRECT	GO:0042571~immunoglobulin complex, circulating	7	5.18519	1.65434e-10	IGHG3, IGLL5, IGHG4, IGHG2, IGLC7, IGLC3, IGLC2	82	19	18224	81.8793	1.22421e-08	3.06052e-09	3.06052e-09
GOTERM_BP_DIRECT	GO:0045087~innate immune response	14	10.3704	8.26242e-08	C1QB, SPON2, CSF1R, IGLC7, IGHG3, IGLL5, IGHG4, IGHG2, IGLC3, CD14, IGLC2, IGHA1, IGHA2, C1QC	79	430	16792	6.92046	2.2804e-05	1.74782e-06	1.67155e-06
GOTERM_CC_DIRECT	GO:0070062~extracellular exosome	33	24.4444	1.30965e-07	C1QB, SPON2, ACY3, CLIC3, SEMA3G, IGHV4-59, IGKV3D-11, IGHG3, IGHG4, CYSRT1, IGHG2, IGLV1-47, IGKV1-39, IGKV1-17, IGLV3-21, TSPAN6, TEKT3, IGLC2, CD14, IGHV3-7, IGHA1, IGHA2, IGHV3-33, IGHV3-13, KRT5, IGKV1D-33, UPK3A, KRT74, IGKV1D-12, IGLL5, IGKV2D-28, IGLV3-19, C1QC	82	2811	18224	2.60905	9.69134e-06	1.93828e-06	1.93828e-06
GOTERM_CC_DIRECT	GO:0009897~external side of plasma membrane	9	6.66667	4.72464e-06	IGHG3, IGLL5, IGHG4, IGHG2, IGLC7, IGLC3, IGLC2, IGHA1, IGHA2	82	213	18224	9.39059	0.000349563	5.82705e-05	5.82705e-05
GOTERM_BP_DIRECT	GO:0042742~defense response to bacterium	7	5.18519	5.75756e-05	IGHG3, IGLL5, IGHG4, IGHG2, IGLC7, IGLC3, IGLC2	79	145	16792	10.2614	0.0157657	0.00113095	0.0010816
GOTERM_BP_DIRECT	GO:0002250~adaptive immune response	5	3.7037	0.00498922	IGKV2-28, IGKV3D-20, IGKV1-12, CD1C, LILRA4	79	148	16792	7.18098	0.74854	0.0914691	0.0874777
GOTERM_CC_DIRECT	GO:0005615~extracellular space	14	10.3704	0.00621835	SPON2, IGHV3-30, IGHV3-13, SEMA3G, BMP8A, IGHG3, IGHG4, IGHG2, IGLC3, CD14, IGLC2, IGHA1, IGHA2, C1QC	82	1347	18224	2.30988	0.369722	0.0657369	0.0657369
GOTERM_CC_DIRECT	GO:0071752~secretory dimeric IgA immunoglobulin complex	2	1.48148	0.0132756	IGHA1, IGHA2	82	3	18224	148.163	0.628042	0.0982395	0.0982395
GOTERM_CC_DIRECT	GO:0071751~secretory IgA immunoglobulin complex	2	1.48148	0.0132756	IGHA1, IGHA2	82	3	18224	148.163	0.628042	0.0982395	0.0982395
GOTERM_CC_DIRECT	GO:0071748~monomeric IgA immunoglobulin complex	2	1.48148	0.0132756	IGHA1, IGHA2	82	3	18224	148.163	0.628042	0.0982395	0.0982395
GOTERM_BP_DIRECT	GO:0001895~retina homeostasis	3	2.22222	0.014823	IGHG3, IGHA1, IGHA2	79	40	16792	15.9418	0.983784	0.25477	0.243653
GOTERM_BP_DIRECT	GO:0060267~positive regulation of respiratory burst	2	1.48148	0.0275528	IGHA1, IGHA2	79	6	16792	70.8523	0.999552	0.445707	0.426258
GOTERM_BP_DIRECT	GO:0003094~glomerular filtration	2	1.48148	0.0410468	IGHA1, IGHA2	79	9	16792	47.2349	0.999991	0.627104	0.59974
GOTERM_MF_DIRECT	GO:0001530~lipopolysaccharide binding	2	1.48148	0.093371	SPON2, CD14	76	22	16881	20.1926	0.999837	1	1

## Sheet: GOs_ABMR
Up-regulated
Category	Term	Count	%	PValue	Genes	List Total	Pop Hits	Pop Total	Fold Enrichment	Bonferroni	Benjamini	FDR
GOTERM_CC_DIRECT	GO:0005886~plasma membrane	128	29.3578	4.21208e-10	IFITM3, KCNG1, IL1RN, IFITM2, CD82, GPR65, ZAN, SERPINE1, GUCA1A, C4BPA, IL1RAP, SLC8A1, BEST1, BASP1, PLAU, CCRL2, PLXNC1, EPHB1, CD177, WLS, PRKCG, KCNH7, ACSL1, IL1R1, IL1R2, SLC51A, OLFM4, SLC9A4, CLEC4E, PLPP3, S100A8, SPTBN4, CD274, TAS2R40, SLC22A1, C5AR1, ALOX15, FPR1, CACNA1A, TGFA, CACNA1E, PPL, IGSF9, ADGRG3, EFNB2, HCAR3, IRAK2, KCNN1, CD300LD, KIAA0319, ABCA1, GGT5, MGAM, IFITM10, TN…	341	4121	18224	1.65996	1.31838e-07	1.31838e-07	1.29732e-07
GOTERM_BP_DIRECT	GO:0006954~inflammatory response	28	6.42202	7.39087e-09	CXCL6, ORM1, CEBPB, CXCL8, TNFAIP6, C5AR1, ALOX15, FPR1, CXCL1, IL1RAP, PTGS2, THBS1, CXCL2, MMP25, IL1RL2, CXCR1, IRAK2, CCRL2, CXCR2, SPP1, CCL2, FFAR3, GGT5, CCL23, TNFRSF9, TNFRSF10C, TLR10, S100A8	329	379	16792	3.77073	1.47225e-05	1.47152e-05	1.46118e-05
GOTERM_CC_DIRECT	GO:0005615~extracellular space	55	12.6147	7.13531e-08	CXCL6, ORM1, IL1RN, FLT1, CXCL8, TNFAIP6, SERPINE1, PCSK9, ADM, C4BPA, CXCL1, CXCL2, FGF8, PLAU, NAMPT, FAM3B, CTSD, POSTN, EDN1, SERPINB2, GPX3, OLFM4, EREG, VGF, SLPI, CFAP58, SERPING1, ALDOA, S100A8, COL15A1, TGFA, SEMA3F, THBS1, ABI3BP, SPP1, CCL2, SFN, S100A11, CHGA, AOC1, CCL23, TNFSF14, GDF15, TNFRSF9, LIF, OSM, PRSS33, VEGFA, COL1A1, COL1A2, VNN3, CPD, SCGB3A1, ALPL, CMTM2	341	1347	18224	2.18215	2.23333e-05	1.11668e-05	1.09884e-05
GOTERM_BP_DIRECT	GO:0032496~response to lipopolysaccharide	17	3.89908	1.4079e-07	CXCL6, EDN1, TNFRSF9, C5AR1, TNFRSF10C, ADM, CXCL1, PTGS2, SOD2, CXCL2, SLPI, GJB6, NOCT, ALPL, TRIB1, S100A8, PTGES	329	164	16792	5.29068	0.000280415	0.000140157	0.000139171
GOTERM_BP_DIRECT	GO:0006955~immune response	27	6.19266	2.4502e-07	IFITM3, CD274, CXCL6, CEBPB, IL1RN, IFITM2, CXCL8, GPR65, C5AR1, CXCL1, IL1RAP, THBS1, CXCL2, FCAR, FCGR3B, CCL2, CCL23, TNFSF14, IL1R1, TNFRSF9, IL1R2, LIF, OSM, TNFRSF10C, ZEB1, SLPI, TLR10	329	421	16792	3.27332	0.000487962	0.000162612	0.000161468
GOTERM_BP_DIRECT	GO:0006935~chemotaxis	14	3.21101	7.72036e-07	CXCL6, CCL23, CXCL8, C5AR1, PLAUR, FPR1, CXCL1, CXCL2, CXCR1, PLAU, CCRL2, CXCR2, CCL2, CMTM2	329	122	16792	5.85699	0.00153672	0.000384281	0.000381579
GOTERM_BP_DIRECT	GO:0008217~regulation of blood pressure	9	2.06422	3.72874e-05	CHGA, EDN1, COL1A2, LVRN, LRP5, PPARG, SOD2, SGK1, PTGS2	329	65	16792	7.06701	0.0715863	0.0148478	0.0147434
GOTERM_BP_DIRECT	GO:0070098~chemokine-mediated signaling pathway	9	2.06422	7.10149e-05	CXCL6, CCL23, CXCL8, CXCR1, CCRL2, CXCR2, CCL2, CXCL1, CXCL2	329	71	16792	6.4698	0.131916	0.0235651	0.0233994
GOTERM_BP_DIRECT	GO:0045071~negative regulation of viral genome replication	7	1.6055	0.000116318	APOBEC3C, IFITM3, IFITM2, RSAD2, SLPI, SRPK1, OASL	329	40	16792	8.93191	0.20683	0.0321065	0.0318808
GOTERM_BP_DIRECT	GO:0001525~angiogenesis	15	3.44037	0.000129007	COL15A1, FLT1, CXCL8, SERPINE1, EIF2AK3, TGFA, PTGS2, SHB, HIF1A, SAT1, EREG, VEGFA, HEY1, CCL2, EPHB1	329	223	16792	3.43315	0.22663	0.0321065	0.0318808
GOTERM_MF_DIRECT	GO:0004908~interleukin-1 receptor activity	4	0.917431	0.000223207	IL1RL2, IL1R1, IL1R2, IL1RAP	321	7	16881	30.0507	0.123011	0.131246	0.131246
GOTERM_CC_DIRECT	GO:0005576~extracellular region	51	11.6972	0.000238611	CNTNAP3, CXCL6, ORM1, CXCL8, SERPINE1, ADM, C4BPA, CXCL1, IL1RAP, TREM1, CXCL2, FCAR, GLT1D1, FGF8, PLAU, ADGRE3, FAM3B, LIPN, CTSD, EPHB1, SPINK4, EDN1, SERPINB2, GPX3, IL1R1, IL1R2, HBA2, EREG, SERPING1, PLIN2, ALDOA, S100A8, COL15A1, TUFT1, TULP2, THBS1, SPP1, CCL2, ARSI, CCL23, LAMB3, GDF15, MTRNR2L12, LIF, OSM, VEGFA, COL1A1, COL1A2, TREML4, COL9A3, FOLR3	341	1610	18224	1.69291	0.0719726	0.0189494	0.0186467
GOTERM_CC_DIRECT	GO:0031225~anchored component of membrane	10	2.29358	0.000268166	MMP25, FCGR3B, VNN2, VNN3, CA4, PLAUR, TNFRSF10C, ALPL, CD48, CD177	341	113	18224	4.72945	0.0805203	0.0189494	0.0186467
GOTERM_BP_DIRECT	GO:0060326~cell chemotaxis	8	1.83486	0.000268205	CXCL6, DOCK4, C5AR1, FPR1, CCL2, CXCL1, CXCL2, EPHB1	329	65	16792	6.28179	0.413942	0.0534088	0.0530333
GOTERM_BP_DIRECT	GO:0030335~positive regulation of cell migration	13	2.98165	0.000273337	SEMA6B, SPAG9, CD274, EDN1, FLT1, TNFAIP6, SEMA3F, THBS1, VEGFA, COL1A1, APC, PLAU, SNAI1	329	184	16792	3.60605	0.419904	0.0534088	0.0530333
GOTERM_BP_DIRECT	GO:0030593~neutrophil chemotaxis	8	1.83486	0.000295076	CCL23, EDN1, CXCL8, C5AR1, CXCR2, CCL2, TREM1, S100A8	329	66	16792	6.18661	0.444496	0.0534088	0.0530333
GOTERM_CC_DIRECT	GO:0005887~integral component of plasma membrane	46	10.5505	0.000302707	FLT1, RAMP3, CD82, GPR65, C5AR1, SLC22A1, FPR1, TGFA, SLC2A3, IL1RAP, SLC7A11, SLC8A1, FCAR, BEST1, EFNB2, HCAR3, IL1RL2, CCRL2, CXCR2, FFAR3, FFAR2, PLXNC1, EPHB1, KCNJ2, SEMA6B, ABCA1, MME, KCNH7, SLC10A1, IL1R1, SLC31A1, TNFRSF9, PLAUR, TNFRSF10C, KCNJ15, EREG, TSPAN16, GPRC5A, SLCO4A1, TRPV5, TLR10, CD48, PLPP3, VAMP2, CNGB1, SLC25A13	341	1415	18224	1.73736	0.0904101	0.0189494	0.0186467
GOTERM_BP_DIRECT	GO:0007165~signal transduction	41	9.40367	0.000336043	CD274, CXCL6, COL15A1, CXCL8, TNFAIP6, C5AR1, FPR1, NEDD9, GUCA1A, ADM, CXCL1, SHB, HIF1A, TANK, IL1RL2, RASD1, PLAU, NAMPT, CXCR2, SH3BP5, CCL2, SFN, MAPK6, S100A11, LINGO1, TLE3, CCL23, TNFSF14, LVRN, GDF15, VDR, PDE2A, MOK, PLAUR, TNFRSF10C, GPRC5A, CDC42EP3, CD48, PPARG, SIGLEC8, PTGES	329	1161	16792	1.80243	0.48804	0.0557551	0.055363
GOTERM_MF_DIRECT	GO:0005125~cytokine activity	12	2.75229	0.000546131	EDN1, IL1RN, TNFSF14, GDF15, NAMPT, OSM, FAM3B, SPP1, LIF, SCGB3A1, CMTM2, VEGFA	321	176	16881	3.5856	0.274731	0.160562	0.160562
GOTERM_BP_DIRECT	GO:0042730~fibrinolysis	5	1.14679	0.000657692	SERPINB2, PLAU, SERPINE1, PLAUR, SERPING1	329	21	16792	12.1523	0.730329	0.100728	0.10002
GOTERM_BP_DIRECT	GO:0090023~positive regulation of neutrophil chemotaxis	5	1.14679	0.000791566	CXCL8, C5AR1, CXCR2, CXCL1, CXCL2	329	22	16792	11.5999	0.793494	0.109806	0.109034
GOTERM_BP_DIRECT	GO:0008285~negative regulation of cell proliferation	19	4.3578	0.000827265	CCL23, CXCL8, VDR, TNFRSF9, LIF, OSM, ADM, CXCL1, PTGS2, SOD2, EREG, ZEB1, APC, GJB6, ALDH1A2, IRF6, JARID2, S100A11, PTGES	329	396	16792	2.44887	0.80768	0.109806	0.109034
GOTERM_BP_DIRECT	GO:0019915~lipid storage	5	1.14679	0.00111503	DGAT2, NRIP1, FFAR2, PLIN2, PLIN5	329	24	16792	10.6332	0.891648	0.138751	0.137775
GOTERM_BP_DIRECT	GO:0036499~PERK-mediated unfolded protein response	4	0.917431	0.00142523	CXCL8, DDIT3, EIF2AK3, CCL2	329	12	16792	17.0132	0.941638	0.16692	0.165746
GOTERM_CC_DIRECT	GO:0048471~perinuclear region of cytoplasm	24	5.50459	0.00148191	PRKCG, ABCA1, SPAG9, CHGA, DGAT2, SEC24A, PNPLA8, PDE2A, EIF2AK3, PCSK9, TGFA, OLFM4, RASD1, ALDH1A2, NOCT, CA4, SPP1, CCL2, PPARG, HSPA1B, VAMP2, PTGES, HSPA1A, RAB8B	341	621	18224	2.06542	0.37135	0.0773061	0.0760712
GOTERM_BP_DIRECT	GO:0045840~positive regulation of mitotic nuclear division	5	1.14679	0.0015213	EDN1, FGF8, LRP5, TGFA, EREG	329	26	16792	9.81529	0.951817	0.168273	0.16709
GOTERM_BP_DIRECT	GO:0045766~positive regulation of angiogenesis	9	2.06422	0.00188418	FLT1, CXCL8, C5AR1, CXCR2, SERPINE1, ADM, THBS1, HIF1A, VEGFA	329	115	16792	3.9944	0.976642	0.197442	0.196053
GOTERM_MF_DIRECT	GO:0008009~chemokine activity	6	1.37615	0.00228497	CXCL6, CCL23, CXCL8, CCL2, CXCL1, CXCL2	321	49	16881	6.43944	0.739487	0.447855	0.447855
GOTERM_BP_DIRECT	GO:0001516~prostaglandin biosynthetic process	4	0.917431	0.00229075	EDN1, PNPLA8, PTGS2, PTGES	329	14	16792	14.5827	0.989625	0.228044	0.22644
GOTERM_CC_DIRECT	GO:0005791~rough endoplasmic reticulum	6	1.37615	0.00255232	CA4, PCSK9, CCL2, SLC7A11, GLUL, KCNJ2	341	51	18224	6.28739	0.550625	0.114125	0.112302
GOTERM_BP_DIRECT	GO:0071260~cellular response to mechanical stimulus	7	1.6055	0.00261756	MAP3K2, COL1A1, TNFSF14, CASP5, PDE2A, PTGS2, KCNJ2	329	71	16792	5.03206	0.994598	0.233181	0.231542
GOTERM_BP_DIRECT	GO:0071347~cellular response to interleukin-1	7	1.6055	0.00261756	CCL23, EDN1, CEBPB, CXCL8, CCL2, HIF1A, TANK	329	71	16792	5.03206	0.994598	0.233181	0.231542
GOTERM_BP_DIRECT	GO:0042493~response to drug	15	3.44037	0.00269371	ABCA1, SPINK4, AOC1, HMGCS1, ACSL1, TGFA, PTGS2, SOD2, THBS1, SLC8A1, COL1A1, FGF8, PLIN2, PPARG, TOP1	329	304	16792	2.5184	0.99536	0.233181	0.231542
GOTERM_BP_DIRECT	GO:0030073~insulin secretion	5	1.14679	0.00296572	IL1RN, VGF, FAM3B, EIF2AK3, MAFA	329	31	16792	8.23218	0.997305	0.246031	0.244301
GOTERM_BP_DIRECT	GO:0034976~response to endoplasmic reticulum stress	7	1.6055	0.00344921	PDIA2, CEBPB, CXCL8, DDIT3, ALOX15, EIF2AK3, THBS1	329	75	16792	4.76369	0.998975	0.274695	0.272763
GOTERM_CC_DIRECT	GO:0031093~platelet alpha granule lumen	6	1.37615	0.00355793	ORM1, SERPINE1, SERPING1, ALDOA, THBS1, VEGFA	341	55	18224	5.83013	0.672287	0.139204	0.13698
GOTERM_BP_DIRECT	GO:0009409~response to cold	5	1.14679	0.00514394	VGF, ADM, PPARG, HSPA2, SOD2	329	36	16792	7.08882	0.999965	0.393907	0.391138
GOTERM_BP_DIRECT	GO:0038084~vascular endothelial growth factor signaling pathway	3	0.688073	0.00541696	FOXC1, FLT1, VEGFA	329	6	16792	25.5198	0.99998	0.39945	0.396642
GOTERM_BP_DIRECT	GO:0071356~cellular response to tumor necrosis factor	8	1.83486	0.0058272	COL1A1, CCL23, EDN1, POSTN, CXCL8, CCL2, THBS1, TANK	329	110	16792	3.71196	0.999991	0.414356	0.411442
GOTERM_BP_DIRECT	GO:0048661~positive regulation of smooth muscle cell proliferation	6	1.37615	0.00626179	EDN1, NR4A3, NAMPT, PTGS2, THBS1, EREG	329	60	16792	5.10395	0.999996	0.429904	0.426881
GOTERM_BP_DIRECT	GO:0046697~decidualization	4	0.917431	0.00657911	VDR, SPP1, LIF, PTGS2	329	20	16792	10.2079	0.999998	0.436634	0.433563
GOTERM_CC_DIRECT	GO:0005811~lipid particle	6	1.37615	0.00774447	DGAT2, RSAD2, ALOX15, PLIN2, PNPLA1, PLIN5	341	66	18224	4.85844	0.912267	0.247093	0.243145
GOTERM_CC_DIRECT	GO:0016021~integral component of membrane	118	27.0642	0.00789433	IFITM3, GALNT14, IFITM2, CD82, GPR65, ZAN, IL1RAP, SLC8A1, BEST1, SMCHD1, CCRL2, EPHB1, WLS, SEMA6B, DGAT2, KCNH7, ACSL1, IL1R1, IL1R2, FNDC3B, MCEMP1, SLC51A, SLC9A4, NINJ1, CLEC4E, PTGES, SLC45A4, CD274, TAS2R40, BEAN1, ABHD2, SLC22A1, FPR1, CACNA1A, TGFA, TMTC1, IGSF9, ADGRG3, GJC2, CNTNAP3B, AGMO, OTOF, KCNN1, CD300LD, DNAJC25-GNG10, KIAA0319, SLC15A4, GGT5, BTNL8, MGAM, IFITM10, TNFSF14, LVR…	341	5163	18224	1.22143	0.916318	0.247093	0.243145
GOTERM_BP_DIRECT	GO:0007155~cell adhesion	18	4.12844	0.00907888	CNTNAP3, POSTN, COL15A1, LAMB3, TNFAIP6, ITGB4, NEDD9, OLFM4, THBS1, EFNB2, COL1A1, APC, CNTNAP3B, NINJ1, SPP1, CCL2, PLXNC1, SIGLEC8	329	459	16792	2.00155	1	0.583098	0.578998
GOTERM_BP_DIRECT	GO:0031623~receptor internalization	5	1.14679	0.00968873	CXCL8, RAMP3, CXCR1, CXCR2, ADM	329	43	16792	5.93483	1	0.602821	0.598582
GOTERM_BP_DIRECT	GO:0050900~leukocyte migration	8	1.83486	0.0100774	COL1A1, COL1A2, C5AR1, FPR1, CD48, SLC7A11, TREM1, CD177	329	122	16792	3.34685	1	0.608002	0.603727
GOTERM_BP_DIRECT	GO:0071456~cellular response to hypoxia	7	1.6055	0.0113191	EDN1, FOXO3, PTGS2, CPEB2, HIF1A, SLC8A1, VEGFA	329	96	16792	3.72163	1	0.653759	0.649162
GOTERM_MF_DIRECT	GO:0045236~CXCR chemokine receptor binding	3	0.688073	0.0118094	CXCL6, CXCL1, CXCL2	321	9	16881	17.5296	0.999075	1	1
GOTERM_MF_DIRECT	GO:0019825~oxygen binding	5	1.14679	0.0119158	CBSL, CYP4B1, HBA2, SOD2, CYP4F12	321	47	16881	5.59455	0.999131	1	1
GOTERM_MF_DIRECT	GO:0008083~growth factor activity	9	2.06422	0.012208	FGF8, VGF, GDF15, OSM, LIF, TGFA, CXCL1, EREG, VEGFA	321	162	16881	2.9216	0.99927	1	1
GOTERM_CC_DIRECT	GO:0030141~secretory granule	6	1.37615	0.0123816	CHGA, COL1A1, OLFM4, THBS1, VAMP2, VEGFA	341	74	18224	4.3332	0.979751	0.352313	0.346685
GOTERM_BP_DIRECT	GO:0002544~chronic inflammatory response	3	0.688073	0.0125063	THBS1, S100A8, PTGES	329	9	16792	17.0132	1	0.653759	0.649162
GOTERM_BP_DIRECT	GO:0010469~regulation of receptor activity	3	0.688073	0.0125063	PLAU, SERPINE1, PCSK9	329	9	16792	17.0132	1	0.653759	0.649162
GOTERM_BP_DIRECT	GO:0051781~positive regulation of cell division	5	1.14679	0.01318	FGF8, OSM, TGFA, EREG, VEGFA	329	47	16792	5.42974	1	0.653759	0.649162
GOTERM_BP_DIRECT	GO:0031100~organ regeneration	5	1.14679	0.01318	NR4A3, C5AR1, CCL2, ADM, PPARG	329	47	16792	5.42974	1	0.653759	0.649162
GOTERM_BP_DIRECT	GO:0032757~positive regulation of interleukin-8 production	4	0.917431	0.0137673	DDIT3, SERPINE1, HSPA1B, HSPA1A	329	26	16792	7.85223	1	0.653759	0.649162
GOTERM_BP_DIRECT	GO:0050729~positive regulation of inflammatory response	6	1.37615	0.0140418	CCL23, PDE2A, SERPINE1, CCL2, TLR10, S100A8	329	73	16792	4.19503	1	0.653759	0.649162
GOTERM_MF_DIRECT	GO:0015467~G-protein activated inward rectifier potassium channel activity	3	0.688073	0.0145784	KCNJ6, KCNJ15, KCNJ2	321	10	16881	15.7766	0.999822	1	1
GOTERM_MF_DIRECT	GO:0008144~drug binding	6	1.37615	0.0146565	AOC1, HMGCS1, PDE2A, NAMPT, CYP4B1, PPARG	321	76	16881	4.15175	0.99983	1	1
GOTERM_BP_DIRECT	GO:0030198~extracellular matrix organization	10	2.29358	0.015009	COL1A1, POSTN, COL1A2, LAMB3, ITGB4, ABI3BP, SERPINE1, SPP1, COL9A3, THBS1	329	196	16792	2.60406	1	0.653759	0.649162
GOTERM_BP_DIRECT	GO:0043524~negative regulation of neuron apoptotic process	8	1.83486	0.0150609	PRKCG, CEBPB, FGF8, NR4A3, C5AR1, CACNA1A, CCL2, SOD2	329	132	16792	3.0933	1	0.653759	0.649162
GOTERM_BP_DIRECT	GO:0014070~response to organic cyclic compound	5	1.14679	0.0151901	FGF8, ACSL1, NAMPT, PLIN2, PTGES	329	49	16792	5.20811	1	0.653759	0.649162
GOTERM_BP_DIRECT	GO:0010575~positive regulation of vascular endothelial growth factor production	4	0.917431	0.0152684	C5AR1, EIF2AK3, PTGS2, HIF1A	329	27	16792	7.56141	1	0.653759	0.649162
GOTERM_BP_DIRECT	GO:0090084~negative regulation of inclusion body assembly	3	0.688073	0.0154328	HSPA2, HSPA1B, HSPA1A	329	10	16792	15.3119	1	0.653759	0.649162
GOTERM_BP_DIRECT	GO:0046888~negative regulation of hormone secretion	3	0.688073	0.0154328	EDN1, OSM, LIF	329	10	16792	15.3119	1	0.653759	0.649162
GOTERM_BP_DIRECT	GO:0043117~positive regulation of vascular permeability	3	0.688073	0.0154328	PDE2A, CXCR2, VEGFA	329	10	16792	15.3119	1	0.653759	0.649162
GOTERM_BP_DIRECT	GO:0032869~cellular response to insulin stimulus	6	1.37615	0.0173514	PCSK9, CCL2, PPARG, CPEB2, RHOQ, VAMP2	329	77	16792	3.9771	1	0.706336	0.701369
GOTERM_BP_DIRECT	GO:0042542~response to hydrogen peroxide	5	1.14679	0.0173835	COL1A1, NR4A3, HBA2, SOD2, SLC8A1	329	51	16792	5.00387	1	0.706336	0.701369
GOTERM_MF_DIRECT	GO:0035259~glucocorticoid receptor binding	3	0.688073	0.017597	CEBPB, NR4A3, NRIP1	321	11	16881	14.3424	0.999971	1	1
GOTERM_BP_DIRECT	GO:0010759~positive regulation of macrophage chemotaxis	3	0.688073	0.0186213	C5AR1, CCL2, THBS1	329	11	16792	13.9199	1	0.726961	0.721849
GOTERM_BP_DIRECT	GO:0048266~behavioral response to pain	3	0.688073	0.0186213	OSM, CACNA1A, THBS1	329	11	16792	13.9199	1	0.726961	0.721849
GOTERM_CC_DIRECT	GO:0070062~extracellular exosome	68	15.5963	0.0188507	IFITM3, ORM1, IL1RN, CD82, ITGB4, GBE1, SERPINE1, SLC2A3, PPP1CB, FCGR3B, BASP1, PLAU, NAMPT, CA4, FAM3B, GLUL, CTSD, EPHB1, CD177, RAB8B, WLS, MME, GPX3, PLAUR, KRT7, HBA2, OLFM4, UPB1, GPRC5A, B3GNT8, SLPI, SERPING1, PADI2, CD48, IRF6, PLPP3, ALDOA, HPD, S100A8, RHOQ, VAMP2, COLEC12, SPTBN4, CD274, COL15A1, FGL1, THBS1, PPL, GNG2, SPP1, SFN, PI3, S100A11, SPAG9, MGAM, AOC1, GK, GDF15, HSPA2, SO…	341	2811	18224	1.29282	0.997411	0.491688	0.483834
GOTERM_BP_DIRECT	GO:0044344~cellular response to fibroblast growth factor stimulus	4	0.917431	0.0203052	COL1A1, POSTN, CXCL8, CCL2	329	30	16792	6.80527	1	0.777457	0.77199
GOTERM_BP_DIRECT	GO:0007050~cell cycle arrest	8	1.83486	0.0208627	KLLN, CXCL8, APC, DDIT3, IRF6, NBN, THBS1, MLF1	329	141	16792	2.89586	1	0.783728	0.778217
GOTERM_MF_DIRECT	GO:0003707~steroid hormone receptor activity	5	1.14679	0.0215086	NR6A1, NR4A3, VDR, ABHD2, PPARG	321	56	16881	4.69543	0.999997	1	1
GOTERM_BP_DIRECT	GO:0030728~ovulation	3	0.688073	0.0220605	TNFAIP6, PTGS2, EREG	329	12	16792	12.7599	1	0.813379	0.807659
GOTERM_BP_DIRECT	GO:0051260~protein homooligomerization	9	2.06422	0.0230538	SPAG9, COLEC12, KCNG1, SLC22A1, EIF2AK3, OLFM4, SOD2, GLUL, NUP58	329	177	16792	2.59523	1	0.834548	0.82868
GOTERM_BP_DIRECT	GO:0032922~circadian regulation of gene expression	5	1.14679	0.0251057	PPP1CB, NOCT, NAMPT, NRIP1, TOP1	329	57	16792	4.47715	1	0.854122	0.848116
GOTERM_BP_DIRECT	GO:0043401~steroid hormone mediated signaling pathway	5	1.14679	0.0251057	NR6A1, NR4A3, VDR, ABHD2, PPARG	329	57	16792	4.47715	1	0.854122	0.848116
GOTERM_BP_DIRECT	GO:0086012~membrane depolarization during cardiac muscle cell action potential	3	0.688073	0.0257395	SCN4B, SLC8A1, KCNJ2	329	13	16792	11.7783	1	0.854122	0.848116
GOTERM_BP_DIRECT	GO:0014032~neural crest cell development	3	0.688073	0.0257395	EDN1, FOXC1, ALDH1A2	329	13	16792	11.7783	1	0.854122	0.848116
GOTERM_BP_DIRECT	GO:0003198~epithelial to mesenchymal transition involved in endocardial cushion formation	3	0.688073	0.0257395	FGF8, HEY1, SNAI1	329	13	16792	11.7783	1	0.854122	0.848116
GOTERM_BP_DIRECT	GO:0007267~cell-cell signaling	11	2.52294	0.0278274	EFNB2, CXCL6, CCL23, EDN1, GJC2, TNFAIP6, LVRN, GDF15, NAMPT, ADM, EREG	329	254	16792	2.21037	1	0.868064	0.86196
GOTERM_BP_DIRECT	GO:0030282~bone mineralization	4	0.917431	0.0282738	TUFT1, ALOX15, EIF2AK3, PTGS2	329	34	16792	6.00465	1	0.868064	0.86196
GOTERM_CC_DIRECT	GO:0005788~endoplasmic reticulum lumen	9	2.06422	0.028291	COL1A1, PDIA2, COL15A1, COL1A2, PLAUR, ARSI, COL9A3, PTGS2, THBS1	341	192	18224	2.50513	0.999874	0.681161	0.670279
GOTERM_BP_DIRECT	GO:0050679~positive regulation of epithelial cell proliferation	5	1.14679	0.0296295	NR4A3, C5AR1, TGFA, GLUL, VEGFA	329	60	16792	4.25329	1	0.868064	0.86196
GOTERM_BP_DIRECT	GO:0009607~response to biotic stimulus	3	0.688073	0.0296476	IFITM3, IFITM10, IFITM2	329	14	16792	10.937	1	0.868064	0.86196
GOTERM_BP_DIRECT	GO:0070498~interleukin-1-mediated signaling pathway	3	0.688073	0.0296476	IL1RL2, IL1R1, IRAK2	329	14	16792	10.937	1	0.868064	0.86196
GOTERM_BP_DIRECT	GO:0010839~negative regulation of keratinocyte proliferation	3	0.688073	0.0296476	EFNB2, VDR, SFN	329	14	16792	10.937	1	0.868064	0.86196
GOTERM_BP_DIRECT	GO:0006807~nitrogen compound metabolic process	3	0.688073	0.0296476	VNN2, VNN3, UPB1	329	14	16792	10.937	1	0.868064	0.86196
GOTERM_BP_DIRECT	GO:0070208~protein heterotrimerization	3	0.688073	0.0296476	COL1A1, COL1A2, NUP58	329	14	16792	10.937	1	0.868064	0.86196
GOTERM_BP_DIRECT	GO:0016055~Wnt signaling pathway	9	2.06422	0.0304175	TLE3, APC, DDIT3, LRP5, KREMEN1, DACT3, CDK14, CSNK1A1L, WLS	329	187	16792	2.45645	1	0.877699	0.871527
GOTERM_MF_DIRECT	GO:0046965~retinoid X receptor binding	3	0.688073	0.0319648	VDR, NRIP1, PPARG	321	15	16881	10.5178	1	1	1
GOTERM_MF_DIRECT	GO:0030169~low-density lipoprotein particle binding	3	0.688073	0.0319648	COLEC12, PCSK9, THBS1	321	15	16881	10.5178	1	1	1
GOTERM_MF_DIRECT	GO:0008201~heparin binding	8	1.83486	0.0330111	CXCL6, CCL23, POSTN, AOC1, ABI3BP, CCL2, THBS1, VEGFA	321	160	16881	2.62944	1	1	1
GOTERM_BP_DIRECT	GO:0042026~protein refolding	3	0.688073	0.0337746	HSPA2, HSPA1B, HSPA1A	329	15	16792	10.2079	1	0.939311	0.932706
GOTERM_BP_DIRECT	GO:0034599~cellular response to oxidative stress	5	1.14679	0.0363649	FOXO3, CPEB2, ETV5, HSPA1B, HSPA1A	329	64	16792	3.98746	1	0.939311	0.932706
GOTERM_BP_DIRECT	GO:0060337~type I interferon signaling pathway	5	1.14679	0.0363649	IFITM3, IFITM2, RSAD2, IRF6, OASL	329	64	16792	3.98746	1	0.939311	0.932706
GOTERM_CC_DIRECT	GO:0005584~collagen type I trimer	2	0.458716	0.0369664	COL1A1, COL1A2	341	2	18224	53.4428	0.999992	0.771365	0.759043
GOTERM_CC_DIRECT	GO:0036488~CHOP-C/EBP complex	2	0.458716	0.0369664	CEBPB, DDIT3	341	2	18224	53.4428	0.999992	0.771365	0.759043
GOTERM_MF_DIRECT	GO:0004867~serine-type endopeptidase inhibitor activity	6	1.37615	0.0372497	SPINK4, SERPINB2, SLPI, SERPINE1, SERPING1, PI3	321	97	16881	3.25291	1	1	1
GOTERM_MF_DIRECT	GO:0005102~receptor binding	13	2.98165	0.037401	ABCA1, TNFSF14, SERPINE1, LIF, PLAUR, ADM, CXCL1, TRDN, CCL2, PLXNC1, HSPA1B, HSPA1A, RAB8B	321	353	16881	1.9367	1	1	1
GOTERM_MF_DIRECT	GO:0004918~interleukin-8 receptor activity	2	0.458716	0.0375542	CXCR1, CXCR2	321	2	16881	52.5888	1	1	1
GOTERM_MF_DIRECT	GO:0004909~interleukin-1, Type I, activating receptor activity	2	0.458716	0.0375542	IL1RL2, IL1R1	321	2	16881	52.5888	1	1	1
GOTERM_MF_DIRECT	GO:0004339~glucan 1,4-alpha-glucosidase activity	2	0.458716	0.0375542	MGAM2, MGAM	321	2	16881	52.5888	1	1	1
GOTERM_BP_DIRECT	GO:0001568~blood vessel development	4	0.917431	0.0376656	COL1A1, COL1A2, ALDH1A2, PLPP3	329	38	16792	5.37258	1	0.939311	0.932706
GOTERM_BP_DIRECT	GO:0030949~positive regulation of vascular endothelial growth factor receptor signaling pathway	3	0.688073	0.0381104	FLT1, HIF1A, VEGFA	329	16	16792	9.56991	1	0.939311	0.932706
GOTERM_BP_DIRECT	GO:0090276~regulation of peptide hormone secretion	2	0.458716	0.0386858	FFAR3, FFAR2	329	2	16792	51.0395	1	0.939311	0.932706
GOTERM_BP_DIRECT	GO:1902380~positive regulation of endoribonuclease activity	2	0.458716	0.0386858	HSPA1B, HSPA1A	329	2	16792	51.0395	1	0.939311	0.932706
GOTERM_BP_DIRECT	GO:0002720~positive regulation of cytokine production involved in immune response	2	0.458716	0.0386858	FFAR3, FFAR2	329	2	16792	51.0395	1	0.939311	0.932706
GOTERM_BP_DIRECT	GO:0038112~interleukin-8-mediated signaling pathway	2	0.458716	0.0386858	CXCR1, CXCR2	329	2	16792	51.0395	1	0.939311	0.932706
GOTERM_BP_DIRECT	GO:0070101~positive regulation of chemokine-mediated signaling pathway	2	0.458716	0.0386858	EDN1, HIF1A	329	2	16792	51.0395	1	0.939311	0.932706
GOTERM_BP_DIRECT	GO:0002879~positive regulation of acute inflammatory response to non-antigenic stimulus	2	0.458716	0.0386858	FFAR3, FFAR2	329	2	16792	51.0395	1	0.939311	0.932706
GOTERM_BP_DIRECT	GO:1904722~positive regulation of mRNA endonucleolytic cleavage involved in unfolded protein response	2	0.458716	0.0386858	HSPA1B, HSPA1A	329	2	16792	51.0395	1	0.939311	0.932706
GOTERM_BP_DIRECT	GO:0071306~cellular response to vitamin E	2	0.458716	0.0386858	COL1A1, PPARG	329	2	16792	51.0395	1	0.939311	0.932706
GOTERM_BP_DIRECT	GO:0032722~positive regulation of chemokine production	3	0.688073	0.0426454	FFAR3, FFAR2, HIF1A	329	17	16792	9.00697	1	0.987291	0.980349
GOTERM_BP_DIRECT	GO:0030224~monocyte differentiation	3	0.688073	0.0426454	PDE2A, PPARG, VEGFA	329	17	16792	9.00697	1	0.987291	0.980349
GOTERM_BP_DIRECT	GO:1901741~positive regulation of myoblast fusion	3	0.688073	0.0426454	TNFSF14, GDF15, SCGB3A1	329	17	16792	9.00697	1	0.987291	0.980349
GOTERM_BP_DIRECT	GO:0042789~mRNA transcription from RNA polymerase II promoter	3	0.688073	0.0426454	DDIT3, C5AR1, HIF1A	329	17	16792	9.00697	1	0.987291	0.980349
GOTERM_BP_DIRECT	GO:0009749~response to glucose	5	1.14679	0.0439123	MAFA, GLUL, THBS1, SLC8A1, VAMP2	329	68	16792	3.75291	1	1	0.993467
GOTERM_BP_DIRECT	GO:0006469~negative regulation of protein kinase activity	6	1.37615	0.0446532	GADD45B, UBASH3B, SH3BP5, SFN, SHB, TRIB1	329	99	16792	3.0933	1	1	0.993467
GOTERM_MF_DIRECT	GO:0008134~transcription factor binding	11	2.52294	0.0447586	FOXC1, CEBPB, ZEB1, HEY1, GPX3, DDIT3, PPARG, NBN, TRIB1, HIF1A, HES4	321	284	16881	2.03689	1	1	1
GOTERM_BP_DIRECT	GO:0031397~negative regulation of protein ubiquitination	4	0.917431	0.0456245	PRKCG, SPOPL, HSPA1B, HSPA1A	329	41	16792	4.97946	1	1	0.993467
GOTERM_BP_DIRECT	GO:0033280~response to vitamin D	3	0.688073	0.0473702	SPP1, ALPL, PTGS2	329	18	16792	8.50659	1	1	0.993467
GOTERM_MF_DIRECT	GO:0001046~core promoter sequence-specific DNA binding	4	0.917431	0.0477237	NR4A3, NRIP1, PPARG, TOP1	321	43	16881	4.89198	1	1	1
GOTERM_BP_DIRECT	GO:0071300~cellular response to retinoic acid	5	1.14679	0.047991	ABCA1, COL1A1, ALDH1A2, CCL2, PPARG	329	70	16792	3.64568	1	1	0.993467
GOTERM_BP_DIRECT	GO:0007595~lactation	4	0.917431	0.0484478	VDR, HIF1A, HK2, VEGFA	329	42	16792	4.86091	1	1	0.993467
GOTERM_BP_DIRECT	GO:0001541~ovarian follicle development	4	0.917431	0.0484478	FOXC1, CEBPB, VGF, VEGFA	329	42	16792	4.86091	1	1	0.993467
GOTERM_BP_DIRECT	GO:0002576~platelet degranulation	6	1.37615	0.0513909	ORM1, SERPINE1, SERPING1, ALDOA, THBS1, VEGFA	329	103	16792	2.97318	1	1	0.993467
GOTERM_BP_DIRECT	GO:0048010~vascular endothelial growth factor receptor signaling pathway	5	1.14679	0.0522722	FOXC1, FLT1, CCL2, SHB, VEGFA	329	72	16792	3.54441	1	1	0.993467
GOTERM_BP_DIRECT	GO:0007263~nitric oxide mediated signal transduction	3	0.688073	0.0522757	RASD1, FPR1, MAFA	329	19	16792	8.05887	1	1	0.993467
GOTERM_BP_DIRECT	GO:0002026~regulation of the force of heart contraction	3	0.688073	0.0522757	CHGA, ADM, SLC8A1	329	19	16792	8.05887	1	1	0.993467
GOTERM_BP_DIRECT	GO:0001666~response to hypoxia	8	1.83486	0.0522763	POSTN, PLAU, CCL2, ADM, SOD2, THBS1, HIF1A, VEGFA	329	172	16792	2.37393	1	1	0.993467
GOTERM_BP_DIRECT	GO:0001501~skeletal system development	7	1.6055	0.0522822	COL1A1, POSTN, FOXC1, COL1A2, VDR, EIF2AK3, ALPL	329	137	16792	2.60786	1	1	0.993467
GOTERM_CC_DIRECT	GO:0016323~basolateral plasma membrane	8	1.83486	0.0528732	SLC9A4, SLC10A1, SLC22A1, C5AR1, CA4, OTOF, TGFA, BEST1	341	180	18224	2.37524	1	1	0.987179
GOTERM_MF_DIRECT	GO:0005242~inward rectifier potassium channel activity	3	0.688073	0.0543804	KCNJ6, KCNJ15, KCNJ2	321	20	16881	7.88832	1	1	1
GOTERM_MF_DIRECT	GO:0004872~receptor activity	9	2.06422	0.0552607	AOC1, RAMP3, ITGB4, TNFRSF9, TREML2, PLAUR, CD48, CLEC4E, TREM1	321	217	16881	2.1811	1	1	1
GOTERM_MF_DIRECT	GO:0019959~interleukin-8 binding	2	0.458716	0.0558007	CXCR1, CXCR2	321	3	16881	35.0592	1	1	1
GOTERM_MF_DIRECT	GO:0050473~arachidonate 15-lipoxygenase activity	2	0.458716	0.0558007	ALOX15, PTGS2	321	3	16881	35.0592	1	1	1
GOTERM_MF_DIRECT	GO:0017159~pantetheine hydrolase activity	2	0.458716	0.0558007	VNN2, VNN3	321	3	16881	35.0592	1	1	1
GOTERM_BP_DIRECT	GO:0001889~liver development	5	1.14679	0.0567549	HMGCS1, ALDH1A2, PCSK9, SOD2, JARID2	329	74	16792	3.44862	1	1	0.993467
GOTERM_BP_DIRECT	GO:0060828~regulation of canonical Wnt signaling pathway	3	0.688073	0.0573531	LRP5, KREMEN1, CDK14	329	20	16792	7.65593	1	1	0.993467
GOTERM_BP_DIRECT	GO:0055098~response to low-density lipoprotein particle	2	0.458716	0.0574655	ABCA1, PPARG	329	3	16792	34.0263	1	1	0.993467
GOTERM_BP_DIRECT	GO:0006007~glucose catabolic process	2	0.458716	0.0574655	TKTL1, LRP5	329	3	16792	34.0263	1	1	0.993467
GOTERM_BP_DIRECT	GO:0070434~positive regulation of nucleotide-binding oligomerization domain containing 2 signaling pathway	2	0.458716	0.0574655	HSPA1B, HSPA1A	329	3	16792	34.0263	1	1	0.993467
GOTERM_CC_DIRECT	GO:0042629~mast cell granule	3	0.688073	0.0577295	CHGA, NR4A3, CXCR2	341	21	18224	7.63469	1	1	0.987179
GOTERM_BP_DIRECT	GO:0000187~activation of MAPK activity	6	1.37615	0.0586917	MAP3K2, IRAK2, C5AR1, FPR1, TGFA, THBS1	329	107	16792	2.86203	1	1	0.993467
GOTERM_BP_DIRECT	GO:0007623~circadian rhythm	5	1.14679	0.0590713	NOCT, NAMPT, NRIP1, SERPINE1, TOP1	329	75	16792	3.40263	1	1	0.993467
GOTERM_BP_DIRECT	GO:0006816~calcium ion transport	5	1.14679	0.0614375	RAMP3, VDR, TRPV5, CAMK2A, CACNA1A	329	76	16792	3.35786	1	1	0.993467
GOTERM_BP_DIRECT	GO:2000378~negative regulation of reactive oxygen species metabolic process	3	0.688073	0.0625939	HIF1A, HK2, PLIN5	329	21	16792	7.29136	1	1	0.993467
GOTERM_BP_DIRECT	GO:0035902~response to immobilization stress	3	0.688073	0.0625939	PPARG, SOD2, SLC8A1	329	21	16792	7.29136	1	1	0.993467
GOTERM_BP_DIRECT	GO:0045600~positive regulation of fat cell differentiation	4	0.917431	0.0637981	CEBPB, NOCT, LRP5, PPARG	329	47	16792	4.34379	1	1	0.993467
GOTERM_BP_DIRECT	GO:0008630~intrinsic apoptotic signaling pathway in response to DNA damage	4	0.917431	0.0637981	BCL2A1, SFN, SOD2, FNIP2	329	47	16792	4.34379	1	1	0.993467
GOTERM_BP_DIRECT	GO:0071230~cellular response to amino acid stimulus	4	0.917431	0.0637981	COL1A1, CEBPB, ZEB1, COL1A2	329	47	16792	4.34379	1	1	0.993467
GOTERM_MF_DIRECT	GO:0042803~protein homodimerization activity	21	4.81651	0.0641348	AOC1, CEBPB, DGAT2, HMGCS1, BCL2A1, CBSL, CAMK2A, PDE2A, SLC22A1, EIF2AK3, SLC51A, OLFM4, PTGS2, MAFA, VEGFA, NR4A3, NR6A1, IRAK2, DDIT3, NAMPT, S100A11	321	730	16881	1.51283	1	1	1
GOTERM_MF_DIRECT	GO:0004601~peroxidase activity	3	0.688073	0.0645127	GPX3, HBA2, PTGS2	321	22	16881	7.1712	1	1	1
GOTERM_BP_DIRECT	GO:0006468~protein phosphorylation	15	3.44037	0.0645632	PRKCG, MAP3K2, PLK2, CAMK2A, MOK, EIF2AK3, SRPK1, IRAK2, CCL2, TRIB1, SGK1, MAPK6, FNIP2, CDK14, CAMK1G	329	456	16792	1.67893	1	1	0.993467
GOTERM_CC_DIRECT	GO:0072562~blood microparticle	7	1.6055	0.0656413	ORM1, SERPING1, HBA2, C4BPA, HSPA2, HSPA1B, HSPA1A	341	152	18224	2.46118	1	1	0.987179
GOTERM_MF_DIRECT	GO:0003824~catalytic activity	8	1.83486	0.0673515	TKTL1, ACSS3, MGAM, RSAD2, ACSL1, OLFM4, SYN1, PPCDC	321	188	16881	2.23782	1	1	1
GOTERM_BP_DIRECT	GO:0071542~dopaminergic neuron differentiation	3	0.688073	0.0679897	FGF8, HIF1A, VEGFA	329	22	16792	6.95993	1	1	0.993467
GOTERM_BP_DIRECT	GO:0071560~cellular response to transforming growth factor beta stimulus	4	0.917431	0.070493	COL1A1, EDN1, POSTN, PDE2A	329	49	16792	4.16649	1	1	0.993467
GOTERM_BP_DIRECT	GO:0042752~regulation of circadian rhythm	4	0.917431	0.070493	PPP1CB, PRKCG, NOCT, PPARG	329	49	16792	4.16649	1	1	0.993467
GOTERM_BP_DIRECT	GO:0042127~regulation of cell proliferation	8	1.83486	0.0708203	CXCL6, PLAU, TNFRSF10C, SCGB3A1, SGK1, CXCL2, SAT1, S100A11	329	185	16792	2.20711	1	1	0.993467
GOTERM_BP_DIRECT	GO:0042060~wound healing	5	1.14679	0.0713942	SERPINB2, ALOX15, TGFA, S100A8, EREG	329	80	16792	3.18997	1	1	0.993467
GOTERM_BP_DIRECT	GO:0000122~negative regulation of transcription from RNA polymerase II promoter	21	4.81651	0.0725039	EDN1, VDR, PDE2A, NFXL1, FOXO3, VEGFA, RYBP, NR4A3, ZEB1, NR6A1, HEY1, BCL6B, DDIT3, NRIP1, SNAI1, PPARG, ANKRD2, JARID2, MXD1, FNIP2, GZF1	329	720	16792	1.48865	1	1	0.993467
GOTERM_CC_DIRECT	GO:0000795~synaptonemal complex	3	0.688073	0.0731788	HORMAD2, HSPA2, SYN1	341	24	18224	6.68035	1	1	0.987179
GOTERM_BP_DIRECT	GO:0001836~release of cytochrome c from mitochondria	3	0.688073	0.0735326	BCL2A1, SFN, SOD2	329	23	16792	6.65733	1	1	0.993467
GOTERM_BP_DIRECT	GO:0071398~cellular response to fatty acid	3	0.688073	0.0735326	EDN1, FFAR3, FFAR2	329	23	16792	6.65733	1	1	0.993467
GOTERM_BP_DIRECT	GO:0008284~positive regulation of cell proliferation	15	3.44037	0.0746238	EDN1, FLT1, LIF, LRP5, OSM, TGFA, ADM, THBS1, EREG, VEGFA, EFNB2, FGF8, ALDH1A2, NAMPT, CXCR2	329	466	16792	1.6429	1	1	0.993467
GOTERM_BP_DIRECT	GO:0042904~9-cis-retinoic acid biosynthetic process	2	0.458716	0.0758794	DHRS9, ALDH1A2	329	4	16792	25.5198	1	1	0.993467
GOTERM_BP_DIRECT	GO:0072574~hepatocyte proliferation	2	0.458716	0.0758794	CEBPB, TGFA	329	4	16792	25.5198	1	1	0.993467
GOTERM_BP_DIRECT	GO:2000660~negative regulation of interleukin-1-mediated signaling pathway	2	0.458716	0.0758794	IL1RN, IL1R2	329	4	16792	25.5198	1	1	0.993467
GOTERM_BP_DIRECT	GO:0070370~cellular heat acclimation	2	0.458716	0.0758794	HSPA1B, HSPA1A	329	4	16792	25.5198	1	1	0.993467
GOTERM_BP_DIRECT	GO:0061419~positive regulation of transcription from RNA polymerase II promoter in response to hypoxia	2	0.458716	0.0758794	HIF1A, VEGFA	329	4	16792	25.5198	1	1	0.993467
GOTERM_BP_DIRECT	GO:0003006~developmental process involved in reproduction	2	0.458716	0.0758794	ALPL, CYSTM1	329	4	16792	25.5198	1	1	0.993467
GOTERM_BP_DIRECT	GO:0005981~regulation of glycogen catabolic process	2	0.458716	0.0758794	PPP1CB, PPP1R3B	329	4	16792	25.5198	1	1	0.993467
GOTERM_BP_DIRECT	GO:0006813~potassium ion transport	5	1.14679	0.0766632	KCNG1, KCNJ6, KCNJ15, KCNN1, KCNJ2	329	82	16792	3.11217	1	1	0.993467
GOTERM_CC_DIRECT	GO:0031090~organelle membrane	5	1.14679	0.0797373	MAP1LC3A, DHRS9, CYP4B1, PTGS2, CYP4F12	341	87	18224	3.07143	1	1	0.987179
GOTERM_BP_DIRECT	GO:0045087~innate immune response	14	3.21101	0.0800683	COLEC12, APOBEC3C, CHGA, C4BPA, IL1RAP, TREM1, SRPK1, IL1RL2, SLPI, SERPING1, TLR10, PPARG, CLEC4E, S100A8	329	430	16792	1.66175	1	1	0.993467
GOTERM_CC_DIRECT	GO:0008076~voltage-gated potassium channel complex	5	1.14679	0.0823705	KCNG1, KCNJ6, KCNN1, VAMP2, KCNJ2	341	88	18224	3.03652	1	1	0.987179
GOTERM_BP_DIRECT	GO:0051899~membrane depolarization	3	0.688073	0.0850287	EDN1, CACNA1A, CACNA1E	329	25	16792	6.12474	1	1	0.993467
GOTERM_BP_DIRECT	GO:0019369~arachidonic acid metabolic process	3	0.688073	0.0850287	PNPLA8, ALOX15, CYP4F12	329	25	16792	6.12474	1	1	0.993467
GOTERM_MF_DIRECT	GO:0050840~extracellular matrix binding	3	0.688073	0.0864399	SPP1, THBS1, VEGFA	321	26	16881	6.06794	1	1	1
GOTERM_BP_DIRECT	GO:0010951~negative regulation of endopeptidase activity	6	1.37615	0.0886384	SPINK4, SERPINB2, SLPI, SERPINE1, SERPING1, PI3	329	121	16792	2.53088	1	1	0.993467
GOTERM_BP_DIRECT	GO:0071805~potassium ion transmembrane transport	6	1.37615	0.0886384	KCNG1, SLC9A4, KCNH7, KCNN1, KCNJ2, CNGB1	329	121	16792	2.53088	1	1	0.993467
GOTERM_BP_DIRECT	GO:0007166~cell surface receptor signaling pathway	10	2.29358	0.0890094	ADGRG3, TSPAN16, CD274, EDN1, CD82, CXCR1, IL1R1, ADGRE3, CXCR2, CCL2	329	274	16792	1.86276	1	1	0.993467
GOTERM_BP_DIRECT	GO:0019432~triglyceride biosynthetic process	3	0.688073	0.0909672	DGAT2, GK, AGMO	329	26	16792	5.88917	1	1	0.993467
GOTERM_MF_DIRECT	GO:0030911~TPR domain binding	2	0.458716	0.0912656	PDE2A, RAB8B	321	5	16881	21.0355	1	1	1
GOTERM_MF_DIRECT	GO:0050544~arachidonic acid binding	2	0.458716	0.0912656	PPARG, S100A8	321	5	16881	21.0355	1	1	1
GOTERM_BP_DIRECT	GO:0030823~regulation of cGMP metabolic process	2	0.458716	0.0939347	THBS1, VEGFA	329	5	16792	20.4158	1	1	0.993467
GOTERM_BP_DIRECT	GO:0002385~mucosal immune response	2	0.458716	0.0939347	FFAR3, FFAR2	329	5	16792	20.4158	1	1	0.993467
GOTERM_BP_DIRECT	GO:0002138~retinoic acid biosynthetic process	2	0.458716	0.0939347	DHRS9, ALDH1A2	329	5	16792	20.4158	1	1	0.993467
GOTERM_BP_DIRECT	GO:0048752~semicircular canal morphogenesis	2	0.458716	0.0939347	ZEB1, NR4A3	329	5	16792	20.4158	1	1	0.993467
GOTERM_BP_DIRECT	GO:0060850~regulation of transcription involved in cell fate commitment	2	0.458716	0.0939347	CEBPB, PPARG	329	5	16792	20.4158	1	1	0.993467
GOTERM_BP_DIRECT	GO:0010757~negative regulation of plasminogen activation	2	0.458716	0.0939347	SERPINE1, THBS1	329	5	16792	20.4158	1	1	0.993467
GOTERM_BP_DIRECT	GO:0042476~odontogenesis	3	0.688073	0.0970231	FGF8, COL1A2, TUFT1	329	27	16792	5.67106	1	1	0.993467
GOTERM_MF_DIRECT	GO:0035035~histone acetyltransferase binding	3	0.688073	0.0981241	CEBPB, NR4A3, HIF1A	321	28	16881	5.63451	1	1	1
GOTERM_BP_DIRECT	GO:0018105~peptidyl-serine phosphorylation	6	1.37615	0.0984171	PRKCG, PLK2, CAMK2A, EIF2AK3, SGK1, CSNK1A1L	329	125	16792	2.4499	1	1	0.993467
Down-regulated
Category	Term	Count	%	PValue	Genes	List Total	Pop Hits	Pop Total	Fold Enrichment	Bonferroni	Benjamini	FDR
GOTERM_BP_DIRECT	GO:0006898~receptor-mediated endocytosis	13	6.95187	1.5509e-08	IGHV2-5, IGLV3-1, IGKV1D-39, IGKV1D-33, IGKV2D-28, IGLV1-47, CD5, MRC1, IGLV2-23, ALB, CD207, IGLC2, IGHA1	127	186	16792	9.24122	1.16627e-05	1.16473e-05	1.16473e-05
GOTERM_BP_DIRECT	GO:0006958~complement activation, classical pathway	10	5.34759	5.54367e-08	C4B, IGKV2D-28, IGHV2-5, IGLV1-47, IGLV2-23, IGLV3-1, IGKV1D-39, IGLC2, IGKV1D-33, IGHA1	127	99	16792	13.3556	4.16876e-05	2.08165e-05	2.08165e-05
GOTERM_BP_DIRECT	GO:0006956~complement activation	9	4.81283	2.85889e-07	C4B, IGKV2D-28, IGHV2-5, IGLV1-47, IGLV2-23, IGLV3-1, IGKV1D-39, IGLC2, IGKV1D-33	127	87	16792	13.678	0.000214965	7.15675e-05	7.15675e-05
GOTERM_MF_DIRECT	GO:0003823~antigen binding	9	4.81283	8.96107e-07	IGKV2D-28, IGHV2-5, IGLV1-47, IGLV2-23, IGLV3-1, IGKV1D-39, IGLC2, IGKV1D-33, IGHA1	125	103	16881	11.8003	0.000212355	0.000212377	0.000212377
GOTERM_BP_DIRECT	GO:0038096~Fc-gamma receptor signaling pathway involved in phagocytosis	8	4.27807	4.80374e-05	IGKV2D-28, IGHV2-5, IGLV1-47, IGLV2-23, IGLV3-1, IGKV1D-39, IGLC2, IGKV1D-33	127	127	16792	8.32885	0.0354803	0.0088709	0.0088709
GOTERM_BP_DIRECT	GO:0038095~Fc-epsilon receptor signaling pathway	9	4.81283	5.90606e-05	JUN, IGKV2D-28, IGHV2-5, IGLV1-47, IGLV2-23, IGLV3-1, IGKV1D-39, IGLC2, IGKV1D-33	127	178	16792	6.6853	0.043443	0.0088709	0.0088709
GOTERM_BP_DIRECT	GO:0050776~regulation of immune response	8	4.27807	0.000391191	IGKV2D-28, IGHV2-5, IGLV1-47, IGLV2-23, IGLV3-1, IGKV1D-39, IGLC2, IGKV1D-33	127	178	16792	5.94249	0.254897	0.0489641	0.0489641
GOTERM_MF_DIRECT	GO:0004252~serine-type endopeptidase activity	9	4.81283	0.000592205	C4B, IGKV2D-28, IGHV2-5, IGLV1-47, IGLV2-23, IGLV3-1, IGKV1D-39, IGLC2, IGKV1D-33	125	255	16881	4.7664	0.130984	0.0701763	0.0701763
GOTERM_CC_DIRECT	GO:0072562~blood microparticle	7	3.74332	0.000876268	C4B, IGKV2D-28, IGLV1-47, ALB, IGLC2, IGKV1D-33, IGHA1	134	152	18224	6.26316	0.12091	0.128811	0.128811
GOTERM_BP_DIRECT	GO:0006955~immune response	11	5.88235	0.00128062	IGKV2D-28, IGHV2-5, IGLV1-47, IGLV2-23, CCR7, IGLV3-1, IGKV1D-39, CCL19, IGKV1D-33, IGHA1, CCL16	127	421	16792	3.45469	0.6185	0.127999	0.127999
GOTERM_BP_DIRECT	GO:0006508~proteolysis	12	6.41711	0.0013635	ADAMTS16, C4B, IGKV2D-28, IGHV2-5, IGLV1-47, ADAMTSL2, IGLV2-23, PRSS16, IGLV3-1, IGKV1D-39, IGLC2, IGKV1D-33	127	500	16792	3.17329	0.641582	0.127999	0.127999
GOTERM_CC_DIRECT	GO:0005576~extracellular region	22	11.7647	0.00638417	IGHV2-5, LAMC3, FLT4, BMP8A, IGLV3-1, IGKV1D-39, DBH, IGKV1D-33, ISM1, PRAP1, TMEM155, C4B, IGKV2D-28, IGLV1-47, IGLV2-23, ALB, IGLC2, IGFALS, CCL19, IGHA1, WNT1, CCL16	134	1610	18224	1.85839	0.609951	0.469237	0.469237
GOTERM_BP_DIRECT	GO:0046330~positive regulation of JNK cascade	4	2.13904	0.0128499	FLT4, FZD7, CCR7, CCL19	127	65	16792	8.13664	0.99994	1	1
GOTERM_BP_DIRECT	GO:0072610~interleukin-12 secretion	2	1.06952	0.0149513	CCR7, CCL19	127	2	16792	132.22	0.999988	1	1
GOTERM_CC_DIRECT	GO:0009897~external side of plasma membrane	6	3.20856	0.0200736	CD5, CCR7, IGLC2, TNFRSF11A, PDCD1, IGHA1	134	213	18224	3.83099	0.94925	0.983608	0.983608
GOTERM_BP_DIRECT	GO:0002408~myeloid dendritic cell chemotaxis	2	1.06952	0.0223436	CCR7, CCL19	127	3	16792	88.147	1	1	1
GOTERM_BP_DIRECT	GO:0071731~response to nitric oxide	2	1.06952	0.0223436	CCR7, CCL19	127	3	16792	88.147	1	1	1
GOTERM_BP_DIRECT	GO:0010482~regulation of epidermal cell division	2	1.06952	0.0223436	KDF1, TP63	127	3	16792	88.147	1	1	1
GOTERM_BP_DIRECT	GO:0001895~retina homeostasis	3	1.60428	0.0361927	PIGR, ALB, IGHA1	127	40	16792	9.91654	1	1	1
GOTERM_BP_DIRECT	GO:0097029~mature conventional dendritic cell differentiation	2	1.06952	0.0369634	CCR7, CCL19	127	5	16792	52.8882	1	1	1
GOTERM_BP_DIRECT	GO:0002548~monocyte chemotaxis	3	1.60428	0.0395676	TNFRSF11A, CCL19, CCL16	127	42	16792	9.44432	1	1	1
GOTERM_BP_DIRECT	GO:0070374~positive regulation of ERK1 and ERK2 cascade	5	2.6738	0.0428788	JUN, FLT4, CCR7, CCL19, CCL16	127	175	16792	3.77773	1	1	1
GOTERM_CC_DIRECT	GO:0045202~synapse	5	2.6738	0.0437286	C4B, PTPRN, PPFIA4, PPFIA2, ASIC1	134	181	18224	3.75691	0.998602	1	1
GOTERM_BP_DIRECT	GO:0042423~catecholamine biosynthetic process	2	1.06952	0.0441917	PAH, DBH	127	6	16792	44.0735	1	1	1
GOTERM_BP_DIRECT	GO:0042426~choline catabolic process	2	1.06952	0.0441917	CHDH, SARDH	127	6	16792	44.0735	1	1	1
GOTERM_BP_DIRECT	GO:0001768~establishment of T cell polarity	2	1.06952	0.0441917	CCR7, CCL19	127	6	16792	44.0735	1	1	1
GOTERM_BP_DIRECT	GO:2000107~negative regulation of leukocyte apoptotic process	2	1.06952	0.0441917	CCR7, CCL19	127	6	16792	44.0735	1	1	1
GOTERM_BP_DIRECT	GO:0014037~Schwann cell differentiation	2	1.06952	0.0441917	ERBB3, ADGRG6	127	6	16792	44.0735	1	1	1
GOTERM_BP_DIRECT	GO:0001553~luteinization	2	1.06952	0.0441917	NR5A1, PTPRN	127	6	16792	44.0735	1	1	1
GOTERM_BP_DIRECT	GO:0051591~response to cAMP	3	1.60428	0.0466566	JUN, PTPRN, TYR	127	46	16792	8.62307	1	1	1
GOTERM_BP_DIRECT	GO:0045860~positive regulation of protein kinase activity	3	1.60428	0.0484965	JTB, CCR7, CCL19	127	47	16792	8.4396	1	1	1
GOTERM_BP_DIRECT	GO:0002606~positive regulation of dendritic cell antigen processing and presentation	2	1.06952	0.0513663	CCR7, CCL19	127	7	16792	37.7773	1	1	1
GOTERM_BP_DIRECT	GO:0034695~response to prostaglandin E	2	1.06952	0.0584874	CCR7, CCL19	127	8	16792	33.0551	1	1	1
GOTERM_MF_DIRECT	GO:0005507~copper ion binding	3	1.60428	0.0637562	ALB, DBH, TYR	125	56	16881	7.23471	1	1	1
GOTERM_MF_DIRECT	GO:0004497~monooxygenase activity	3	1.60428	0.0677972	PAH, CYP3A43, TYR	125	58	16881	6.98524	1	1	1
GOTERM_BP_DIRECT	GO:0071346~cellular response to interferon-gamma	3	1.60428	0.0682513	MRC1, CCL19, CCL16	127	57	16792	6.95897	1	1	1
GOTERM_BP_DIRECT	GO:0055114~oxidation-reduction process	9	4.81283	0.0774702	SDR16C5, KDM5D, CHDH, PAH, CYP3A43, SARDH, DBH, EPX, TYR	127	592	16792	2.01011	1	1	1
GOTERM_BP_DIRECT	GO:0030512~negative regulation of transforming growth factor beta receptor signaling pathway	3	1.60428	0.0833839	SKOR1, ADAMTSL2, WNT1	127	64	16792	6.19783	1	1	1
GOTERM_BP_DIRECT	GO:0043616~keratinocyte proliferation	2	1.06952	0.0864454	SDR16C5, TP63	127	12	16792	22.0367	1	1	1
GOTERM_CC_DIRECT	GO:0005887~integral component of plasma membrane	16	8.55615	0.092059	PIGR, CHRNB4, FLT4, PTPRM, SLC5A10, TNFRSF11A, GP5, GPR152, GLRA3, ERBB3, CD5, TSPAN6, MRC1, JTB, MAL, ASIC1	134	1415	18224	1.53781	0.999999	1	1
GOTERM_BP_DIRECT	GO:0043069~negative regulation of programmed cell death	2	1.06952	0.0933052	WFS1, ALB	127	13	16792	20.3416	1	1	1
GOTERM_BP_DIRECT	GO:0021527~spinal cord association neuron differentiation	2	1.06952	0.0933052	LHX3, WNT1	127	13	16792	20.3416	1	1	1

## Sheet: GOs_TCMR
Up-regulated
Category	Term	Count	%	PValue	Genes	List Total	Pop Hits	Pop Total	Fold Enrichment	Bonferroni	Benjamini	FDR
GOTERM_BP_DIRECT	GO:0006954~inflammatory response	35	5.53797	2.18366e-08	CXCL6, ORM1, CXCL8, CCL3L1, TNFAIP6, CSF1, C5AR1, ALOX15, CXCL1, IL1RAP, PTGS2, THBS1, CXCL2, IL1RL2, CXCR1, IRAK2, CCRL2, ZC3H12A, CXCR2, SPP1, PROK2, OLR1, FFAR3, IL10, GGT5, CCL23, RIPK2, TNFRSF10C, NFKB1, TPST1, BMP2, BCL6, REL, CARD18, MGLL	515	379	16792	3.01109	5.99397e-05	5.99196e-05	5.96139e-05
GOTERM_CC_DIRECT	GO:0005886~plasma membrane	171	27.057	8.05482e-07	RAB3B, IL1RN, CD83, CD82, CSF1, GPR65, SERPINE1, IL1RAP, ANTXR1, SLC8A1, ICAM1, BASP1, PLAU, ZC3H12A, CCRL2, SLC16A9, PLXNC1, EPHB1, ANKRD13A, CD177, TGM2, PRKCG, KCNH4, ACSL1, IL1R1, IL1R2, APLP1, ARRDC3, ATP11B, ANK3, SLC51A, OLFM4, SLC9A4, CD109, ROR1, PLPP3, STX1A, COL17A1, SPTBN4, SDC2, SLC22A1, C5AR1, ALOX15, SLC1A2, ADRB1, LYPD4, CACNA1E, PPL, IGSF9, ADGRG3, EFNB2, HCAR3, RAP1A, IRAK2, CDH…	540	4121	18224	1.40037	0.000310868	0.000254447	0.000250492
GOTERM_CC_DIRECT	GO:0005615~extracellular space	72	11.3924	1.31838e-06	CPNE9, CXCL6, ORM1, IL1RN, FLT1, CSF2, CXCL8, CSF1, TNFAIP6, COL12A1, SERPINE1, PCSK9, ADM, CXCL1, CXCL2, LOXL1, ICAM1, THBD, PLAU, NAMPT, FAM3B, CTSD, IL10, POSTN, CELA2A, EDN1, SERPINB2, GPX3, RNASE3, OLFM4, MMP9, F3, EREG, SLPI, CD109, CFAP58, ADAM9, ALDOA, SERPINB10, COL15A1, CCL3L1, SEMA3B, SEMA3F, THBS1, ABI3BP, SPP1, CD59, SFN, S100A11, CHGA, AOC1, CCL23, TNFSF14, GDF15, WNT3A, LIF, OSM, P…	540	1347	18224	1.80391	0.000508764	0.000254447	0.000250492
KEGG_PATHWAY	hsa05202:Transcriptional misregulation in cancer	20	3.16456	1.62283e-05	FLT1, CXCL8, CSF2, BCL2A1, IL1R2, JMJD1C, MMP9, MLF1, ETV5, NFKB1, PER2, NR4A3, BCL6, PLAU, DDIT3, REL, PPARG, UTY, CDK14, MET	262	167	6879	3.1444	0.0039034	0.00392724	0.00389478
GOTERM_CC_DIRECT	GO:0005788~endoplasmic reticulum lumen	19	3.00633	1.66821e-05	ERO1A, COL17A1, COL15A1, WNT3A, COL22A1, COL12A1, PLAUR, PTGS2, THBS1, DNAJC3, COL1A1, COL3A1, COL1A2, COL4A2, P4HA1, COL20A1, ARSI, COL8A1, DNAJB9	540	192	18224	3.33966	0.00641865	0.00214643	0.00211307
GOTERM_BP_DIRECT	GO:0007165~signal transduction	62	9.81013	2.39029e-05	CXCL6, TENM3, CD83, CXCL8, TNFAIP6, ADM, CXCL1, SHB, ANTXR1, THBD, PLAU, NAMPT, PPFIA1, TLE3, RIPK2, ARRDC3, PLAUR, ANK3, GEM, GPRC5A, CDC42EP3, SAG, CD48, PPARG, MET, PTGES, NFAT5, COL15A1, EPAS1, NRXN1, NR1I3, C5AR1, NEDD9, ARHGAP15, HIF1A, TANK, DLL4, IL1RL2, RAP1A, CXCR2, HIVEP1, SH3BP5, SFN, MAPK6, S100A11, MPP2, CCL23, TNFSF14, CHKA, GDF15, VDR, PDE2A, MOK, TNFRSF10C, ARHGAP26, NFKB1, APLN,…	515	1161	16792	1.74122	0.063508	0.0267642	0.0266276
GOTERM_BP_DIRECT	GO:0045944~positive regulation of transcription from RNA polymerase II promoter	54	8.5443	4.07894e-05	CSRNP1, ZNF292, SERPINE1, UBE3A, IKZF2, GLI2, HEY1, ZC3H12A, NAMPT, NOS1, IL10, OSR2, EDN1, RIPK2, ETV5, ZEB1, DDIT3, PPARG, MET, RHOQ, ATF3, GCM1, NFAT5, FOXC1, BEX1, EPAS1, NR1I3, LRP5, FOXO3, RLF, HIF1A, NRIP1, HES1, TP53BP1, YES1, WNT3A, VDR, LIF, OSM, INHBA, GRHL1, MAFA, NFKB1, FOSL2, VEGFA, NR4A2, IL4, MLXIPL, BMP2, NR4A3, NR6A1, NFIB, MAFF, REL	515	981	16792	1.79482	0.105928	0.0267642	0.0266276
KEGG_PATHWAY	hsa05146:Amoebiasis	15	2.37342	4.18069e-05	IL10, PRKCG, SERPINB10, CXCL8, CSF2, SERPINB2, LAMB3, IL1R1, IL1R2, NFKB1, COL1A1, COL3A1, GNA15, COL1A2, COL4A2	262	106	6879	3.71543	0.0100251	0.00505863	0.00501683
GOTERM_BP_DIRECT	GO:0032496~response to lipopolysaccharide	17	2.68987	4.46659e-05	CXCL6, EDN1, C5AR1, TNFRSF10C, ADM, CXCL1, PTGS2, CXCL2, LOXL1, THBD, DUSP10, SLPI, GJB6, NOCT, ALPL, TRIB1, PTGES	515	164	16792	3.37987	0.115392	0.0267642	0.0266276
GOTERM_BP_DIRECT	GO:0000122~negative regulation of transcription from RNA polymerase II promoter	43	6.8038	4.90203e-05	FOXO3, GLI2, DLL4, DACH1, PCBP3, HEY1, NFIL3, NRIP1, HIVEP1, HES1, JARID2, FNIP2, OSR2, HBZ, PLK3, ZHX2, EDN1, TGIF2, VDR, USP3, PDE2A, NFXL1, NFKB1, VEGFA, NR4A2, PER2, MLXIPL, BMP2, RYBP, NR4A3, ZEB1, NR6A1, BCL6, NFIB, BCL6B, DDIT3, REL, SNAI1, CRY1, PPARG, MXD1, ATF3, GZF1	515	720	16792	1.94729	0.125903	0.0267642	0.0266276
GOTERM_BP_DIRECT	GO:0001525~angiogenesis	20	3.16456	5.85223e-05	COL15A1, FLT1, CXCL8, EPAS1, NRXN1, SERPINE1, EIF2AK3, PTGS2, SHB, HIF1A, EREG, VEGFA, DLL4, COL4A2, HEY1, FAP, ZC3H12A, PROK2, COL8A1, EPHB1	515	223	16792	2.92429	0.148409	0.0267642	0.0266276
GOTERM_BP_DIRECT	GO:0006935~chemotaxis	14	2.21519	9.32401e-05	CXCL6, CCL23, CXCL8, C5AR1, PLAUR, CXCL1, CXCL2, IL4, CXCR1, PLAU, CCRL2, CXCR2, PROK2, CMTM2	515	122	16792	3.74165	0.225824	0.0365501	0.0363636
GOTERM_MF_DIRECT	GO:0005125~cytokine activity	17	2.68987	9.80433e-05	IL10, IL1RN, EDN1, CSF2, TNFSF14, CSF1, GDF15, LIF, OSM, INHBA, VEGFA, IL4, BMP2, NAMPT, SPP1, FAM3B, CMTM2	515	176	16881	3.16612	0.0774332	0.0805916	0.0800033
GOTERM_BP_DIRECT	GO:0030335~positive regulation of cell migration	17	2.68987	0.000175017	SEMA6B, SPAG9, EDN1, FLT1, TNFAIP6, CSF1, NTRK3, SEMA3B, SEMA3F, F3, THBS1, VEGFA, COL1A1, BMP2, APC, PLAU, SNAI1	515	184	16792	3.01249	0.381503	0.0600307	0.0597244
GOTERM_BP_DIRECT	GO:0001501~skeletal system development	14	2.21519	0.000299479	POSTN, FOXC1, VDR, COL12A1, EIF2AK3, MMP9, GLI2, COL1A1, COL3A1, BMP2, COL1A2, CDH11, ALPL, FBN1	515	137	16792	3.33198	0.560533	0.0831829	0.0827585
GOTERM_BP_DIRECT	GO:0071347~cellular response to interleukin-1	10	1.58228	0.000303145	CCL23, EDN1, CXCL8, CCL3L1, ZC3H12A, ADAMTS12, HIF1A, TANK, NFKB1, ICAM1	515	71	16792	4.59237	0.564934	0.0831829	0.0827585
GOTERM_BP_DIRECT	GO:0030198~extracellular matrix organization	17	2.68987	0.000358739	ERO1A, POSTN, LAMB3, ITGB4, WNT3A, SERPINE1, THBS1, LOXL1, ICAM1, COL1A1, COL3A1, COL1A2, COL4A2, ABI3BP, SPP1, COL8A1, FBN1	515	196	16792	2.82806	0.626529	0.0833407	0.0829155
GOTERM_BP_DIRECT	GO:0050900~leukocyte migration	13	2.05696	0.000364464	YES1, C5AR1, SLC7A11, TREM1, MMP9, ICAM1, COL1A1, SLC7A5, THBD, COL1A2, OLR1, CD48, CD177	515	122	16792	3.47439	0.632354	0.0833407	0.0829155
GOTERM_BP_DIRECT	GO:0007155~cell adhesion	29	4.58861	0.000439877	CNTNAP3, COL15A1, TNFAIP6, ITGB4, COL12A1, NEDD9, THBS1, ICAM1, EFNB2, HAS1, SPP1, OLR1, HES1, PLXNC1, CTNNAL1, POSTN, LAMB3, APLP1, OLFM4, COL1A1, APC, NPHS1, FAP, NINJ1, CDH11, COL8A1, ADAM9, NECTIN4, SIGLEC8	515	459	16792	2.06006	0.701125	0.092848	0.0923743
KEGG_PATHWAY	hsa04974:Protein digestion and absorption	12	1.89873	0.000454527	KCNK5, COL17A1, COL1A1, COL3A1, COL15A1, CELA2A, COL1A2, COL4A2, MME, COL22A1, COL12A1, SLC8A1	262	88	6879	3.58033	0.103777	0.0366652	0.0363621
GOTERM_MF_DIRECT	GO:0042803~protein homodimerization activity	40	6.32911	0.000492485	TENM3, BCL2A1, CSF1, CAMK2A, SLC22A1, IKZF2, PTGS2, IRAK2, NAMPT, SYNDIG1, HES1, SNX9, S100A11, TPD52, AOC1, ZHX2, DGAT2, HMGCS1, CADM1, CHKA, RIPK2, PDE2A, EIF2AK3, SLC51A, OLFM4, MAFA, TPD52L1, NFKB1, VEGFA, NR4A2, MLXIPL, TOX3, NR4A3, NR6A1, FAP, DDIT3, DMRTC2, NECTIN4, MGLL, ATF3	515	730	16881	1.79609	0.332971	0.202411	0.200934
GOTERM_BP_DIRECT	GO:0006955~immune response	27	4.27215	0.000582651	CXCL6, IL1RN, CSF2, CXCL8, GPR65, C5AR1, CXCL1, IL1RAP, THBS1, CXCL2, FCAR, FCGR3B, NFIL3, IL10, CCL23, TNFSF14, IL1R1, IL1R2, LIF, OSM, TNFRSF10C, GEM, APLN, IL4, ZEB1, SLPI, LCP2	515	421	16792	2.09111	0.798072	0.1142	0.113617
GOTERM_BP_DIRECT	GO:0019915~lipid storage	6	0.949367	0.000691374	DGAT2, NRIP1, CRY1, FFAR2, PLIN2, PLIN5	515	24	16792	8.15146	0.850204	0.115634	0.115044
GOTERM_BP_DIRECT	GO:0071456~cellular response to hypoxia	11	1.74051	0.000706753	ERO1A, EDN1, EPAS1, PMAIP1, FOXO3, PTGS2, CPEB2, HIF1A, SLC8A1, ICAM1, VEGFA	515	96	16792	3.73608	0.8564	0.115634	0.115044
GOTERM_BP_DIRECT	GO:0030574~collagen catabolic process	9	1.42405	0.000716393	COL1A1, COL3A1, COL15A1, COL1A2, COL4A2, COL12A1, COL8A1, CTSD, MMP9	515	64	16792	4.58519	0.860153	0.115634	0.115044
GOTERM_BP_DIRECT	GO:0045766~positive regulation of angiogenesis	12	1.89873	0.000802125	FLT1, CXCL8, ANXA3, ZC3H12A, C5AR1, CXCR2, SERPINE1, ADM, THBS1, HIF1A, F3, VEGFA	515	115	16792	3.40235	0.889497	0.122279	0.121656
KEGG_PATHWAY	hsa04060:Cytokine-cytokine receptor interaction	21	3.32278	0.000865595	IL10, CXCL6, CCL23, CXCL8, CSF2, TNFSF14, CCL3L1, CSF1, IL1R1, IL1R2, LIF, OSM, TNFRSF10C, CXCL1, IL1RAP, INHBA, CXCL2, IL4, BMP2, CXCR1, CXCR2	262	243	6879	2.26901	0.18836	0.0523685	0.0519357
GOTERM_MF_DIRECT	GO:0004908~interleukin-1 receptor activity	4	0.632911	0.000896379	IL1RL2, IL1R1, IL1R2, IL1RAP	515	7	16881	18.7307	0.521526	0.245608	0.243815
GOTERM_BP_DIRECT	GO:0035987~endodermal cell differentiation	6	0.949367	0.00121749	COL4A2, LAMB3, COL12A1, COL8A1, INHBA, MMP9	515	27	16792	7.24574	0.964707	0.167957	0.1671
GOTERM_BP_DIRECT	GO:0010628~positive regulation of gene expression	19	3.00633	0.00122418	OSR2, CSF2, CSF1, WNT3A, VDR, NTRK3, EIF2AK3, BRAF, ANK3, INHBA, HIF1A, VEGFA, DLL4, BMP2, NFIL3, ALDH1A2, ZC3H12A, NOS1AP, HSPA1B	515	262	16792	2.36454	0.965349	0.167957	0.1671
GOTERM_BP_DIRECT	GO:0033138~positive regulation of peptidyl-serine phosphorylation	9	1.42405	0.00130245	PPP1R15A, WNT3A, RIPK2, NTRK3, OSM, LIF, BRAF, FNIP2, VEGFA	515	70	16792	4.19218	0.972056	0.170187	0.169319
GOTERM_CC_DIRECT	GO:0031012~extracellular matrix	20	3.16456	0.0013585	FBN3, POSTN, COL15A1, COL12A1, SERPINE1, ADAMTS12, F3, THBS1, LOXL1, COL1A1, COL3A1, COL1A2, COL4A2, SLPI, ABI3BP, COL20A1, COL8A1, CTSD, TGM2, FBN1	540	296	18224	2.28028	0.408289	0.103605	0.101995
GOTERM_MF_DIRECT	GO:0008083~growth factor activity	14	2.21519	0.00139053	IL10, CSF2, CSF1, GDF15, MACC1, LIF, OSM, CXCL1, INHBA, EREG, VEGFA, IL4, BMP2, FGF13	515	162	16881	2.83272	0.681397	0.285753	0.283667
GOTERM_BP_DIRECT	GO:0070098~chemokine-mediated signaling pathway	9	1.42405	0.00142935	CXCL6, CCL23, CXCL8, CXCR1, CCL3L1, CCRL2, CXCR2, CXCL1, CXCL2	515	71	16792	4.13313	0.980285	0.178279	0.17737
GOTERM_CC_DIRECT	GO:0005581~collagen trimer	10	1.58228	0.00159493	COLEC12, COL17A1, COL1A1, COL3A1, COL15A1, COL1A2, P4HA1, COL22A1, COL12A1, COL20A1	540	92	18224	3.66828	0.459971	0.103605	0.101995
GOTERM_CC_DIRECT	GO:0009986~cell surface	30	4.74684	0.00162741	RAMP3, ITGB4, NRXN1, SDC2, C5AR1, SLC1A2, PCSK9, SLC7A11, ANTXR1, THBS1, SLC6A3, ICAM1, THBD, PLAU, CA4, CXCR2, CD59, TNS1, IL1R1, WNT3A, ANK3, HSPA2, F3, VEGFA, BMP2, FAP, CD109, TREML2, ADAM9, MET	540	542	18224	1.86798	0.466711	0.103605	0.101995
GOTERM_MF_DIRECT	GO:0048306~calcium-dependent protein binding	8	1.26582	0.00182742	ANXA3, NRXN1, TNNT3, S100P, A2M, STX1A, SYN1, S100A11	515	58	16881	4.52119	0.777652	0.294911	0.292758
GOTERM_CC_DIRECT	GO:0005887~integral component of plasma membrane	62	9.81013	0.00187885	KCNK5, FLT1, TENM3, CD83, CD82, GPR65, SLC2A3, IL1RAP, SLC7A11, SLC6A3, SLC8A1, FCAR, ICAM1, THBD, CCRL2, FFAR3, OLR1, FFAR2, PLXNC1, FFAR1, EPHB1, SEMA6B, MME, IL1R1, PLAUR, TACR3, ADRA2B, EREG, SLC7A5, GPRC5A, SLCO4A1, ROR1, CD48, PLPP3, MET, SLC25A13, CNGB1, COL17A1, RAMP3, NRXN1, SLC22A1, C5AR1, ADRB1, SLC7A2, EFNB2, HCAR3, IL1RL2, HAS1, CXCR2, SYNDIG1, KCNJ2, ABCA1, MPP2, CADM1, SLC10A1, SLC…	540	1415	18224	1.47872	0.51612	0.103605	0.101995
GOTERM_BP_DIRECT	GO:0071356~cellular response to tumor necrosis factor	11	1.74051	0.0020112	COL1A1, CCL23, EDN1, POSTN, CXCL8, CCL3L1, ZC3H12A, ADAMTS12, THBS1, TANK, ICAM1	515	110	16792	3.26058	0.996019	0.23304	0.231851
GOTERM_BP_DIRECT	GO:0007623~circadian rhythm	9	1.42405	0.00203825	PER2, NFIL3, NTRK3, NOCT, NAMPT, NRIP1, SERPINE1, PROK2, TOP1	515	75	16792	3.9127	0.996305	0.23304	0.231851
KEGG_PATHWAY	hsa05144:Malaria	8	1.26582	0.00229003	IL10, CXCL8, SDC2, HBA2, HBA1, THBS1, MET, ICAM1	262	49	6879	4.28665	0.424508	0.110837	0.109921
GOTERM_BP_DIRECT	GO:0050767~regulation of neurogenesis	5	0.791139	0.00233225	PER2, DLL4, BCL6, BCL6B, NOS1	515	19	16792	8.58048	0.998354	0.255988	0.254682
GOTERM_MF_DIRECT	GO:0001228~transcriptional activator activity, RNA polymerase II transcription regulatory region sequence-specific binding	10	1.58228	0.00242177	OSR2, CSRNP1, FOXC1, NR1I3, MAFF, FOXO3, MAFA, HIF1A, ATF3, ETV5	515	95	16881	3.45038	0.863729	0.294911	0.292758
GOTERM_BP_DIRECT	GO:0008285~negative regulation of cell proliferation	24	3.79747	0.00260224	IL10, CCL23, CXCL8, CCL3L1, VDR, LIF, OSM, ADM, CXCL1, INHBA, PTGS2, EREG, DLL4, BMP2, ZEB1, APC, BCL6, GJB6, ALDH1A2, PMP22, SPRY1, JARID2, S100A11, PTGES	515	396	16792	1.97611	0.999217	0.26588	0.264523
GOTERM_BP_DIRECT	GO:0045666~positive regulation of neuron differentiation	9	1.42405	0.00261617	SPAG9, BMP2, TGIF2, BRINP1, ZEB1, BCL6, ADRA2B, ETV5, GLI2	515	78	16792	3.76221	0.999247	0.26588	0.264523
GOTERM_CC_DIRECT	GO:0005576~extracellular region	68	10.7595	0.00269806	CNTNAP3, CXCL6, ORM1, CSF2, CXCL8, COL12A1, SERPINE1, ADM, CXCL1, IL1RAP, TREM1, CXCL2, FCAR, LOXL1, CNDP1, GLT1D1, PLAU, FAM3B, PROK2, CTSD, EPHB1, IL10, SPINK4, EDN1, SERPINB2, GPX3, IL1R1, IL1R2, HBA2, RNASE3, HBA1, MMP9, EREG, COL4A2, COL8A1, PLIN2, ALDOA, MET, STX1A, COL17A1, COL15A1, CCL3L1, TULP2, THBS1, ADAM28, SPP1, ARSI, A2M, CCL23, LAMB3, GDF15, WNT3A, COL22A1, LIF, OSM, INHBA, APLN, V…	540	1610	18224	1.42539	0.647555	0.126615	0.124647
GOTERM_MF_DIRECT	GO:0019959~interleukin-8 binding	3	0.474684	0.00271994	CXCR1, CXCR2, A2M	515	3	16881	32.7786	0.893417	0.294911	0.292758
GOTERM_MF_DIRECT	GO:0015467~G-protein activated inward rectifier potassium channel activity	4	0.632911	0.00287018	KCNJ5, KCNJ6, KCNJ15, KCNJ2	515	10	16881	13.1115	0.905832	0.294911	0.292758
GOTERM_CC_DIRECT	GO:0070062~extracellular exosome	108	17.0886	0.0030105	CPNE9, RAB3B, IL1RN, CD82, CSF1, COL12A1, SERPINE1, ANTXR1, ICAM1, PPP1CB, BASP1, PLAU, NAMPT, FAM3B, GLUL, EPHB1, CD177, TGM2, TMEM52B, ARMC9, RNASE3, OLFM4, UPB1, COL4A2, SLPI, DAAM2, COL8A1, ADAM9, PLPP3, SPTBN4, AK2, AK4, PPL, RAP1A, PCBP3, ATP6V0A4, SNX9, SFN, PI3, A2M, S100A11, MGAM, YES1, CADM1, NEBL, SMURF1, WNT3A, MUC19, HSPA2, SDK1, COL1A2, CPD, ALPL, CYSTM1, FBN1, AHCTF1, ORM1, ITGB4, …	540	2811	18224	1.29662	0.687704	0.126615	0.124647
GOTERM_BP_DIRECT	GO:0050727~regulation of inflammatory response	8	1.26582	0.00303988	IL1RL2, BCL6, IL1R1, RICTOR, ADAMTS12, PTGS2, SLC7A2, MGLL	515	63	16792	4.14042	0.999765	0.297908	0.296389
GOTERM_CC_DIRECT	GO:0048471~perinuclear region of cytoplasm	32	5.06329	0.00328018	RAB3B, CSF1, AATK, PCSK9, RAP1A, NOCT, CA4, SPP1, NOS1, RAB8B, PRKCG, ABCA1, SPAG9, CHGA, TPD52, DGAT2, SEC24A, PNPLA8, APLP1, PDE2A, EIF2AK3, INHBA, OLFM4, TPD52L1, APLN, PER2, CYLD, ALDH1A2, NOS1AP, PPARG, HSPA1B, PTGES	540	621	18224	1.73904	0.718671	0.126615	0.124647
KEGG_PATHWAY	hsa04066:HIF-1 signaling pathway	11	1.74051	0.00330948	PRKCG, EDN1, FLT1, PFKFB3, SERPINE1, CAMK2A, HIF1A, NFKB1, HK2, PDK1, VEGFA	262	96	6879	3.00847	0.55018	0.133482	0.132379
GOTERM_BP_DIRECT	GO:0014070~response to organic cyclic compound	7	1.10759	0.00365869	IL4, CD83, ACSL1, NAMPT, PLIN2, PTGES, ICAM1	515	49	16792	4.65798	0.999957	0.323853	0.322201
GOTERM_BP_DIRECT	GO:0042752~regulation of circadian rhythm	7	1.10759	0.00365869	PER2, PPP1CB, PRKCG, NOCT, CRY1, UBE3A, PPARG	515	49	16792	4.65798	0.999957	0.323853	0.322201
GOTERM_BP_DIRECT	GO:0071560~cellular response to transforming growth factor beta stimulus	7	1.10759	0.00365869	COL1A1, EDN1, POSTN, YES1, COL4A2, PDE2A, FBN1	515	49	16792	4.65798	0.999957	0.323853	0.322201
GOTERM_MF_DIRECT	GO:0004601~peroxidase activity	5	0.791139	0.00401709	GPX3, HBA2, HBA1, PTGS2, DUOX2	515	22	16881	7.44969	0.963436	0.3414	0.338908
GOTERM_BP_DIRECT	GO:0090023~positive regulation of neutrophil chemotaxis	5	0.791139	0.00409343	CXCL8, C5AR1, CXCR2, CXCL1, CXCL2	515	22	16792	7.41041	0.999987	0.351012	0.349221
GOTERM_MF_DIRECT	GO:0046982~protein heterodimerization activity	26	4.11392	0.00443358	TENM3, BCL2A1, EPAS1, ADRB1, IKZF2, HIF1A, IRAK2, KCNN1, TAS1R1, MAPK6, TPD52, ZHX2, BRAF, SLC51A, INHBA, MAFA, TPD52L1, NFKB1, VEGFA, NR4A2, MLXIPL, BMP2, DDIT3, RRAGD, ATF3, STX1A	515	465	16881	1.83278	0.974074	0.3414	0.338908
GOTERM_MF_DIRECT	GO:0005515~protein binding	298	47.1519	0.00456861	IL1RN, SERPINE1, JMJD1C, IKZF2, ANTXR1, ICAM1, UBASH3B, ZC3H12A, NAMPT, GLUL, CCDC93, EPHB1, PDK1, IER3, TNS1, ZNF165, IL1R1, IL1R2, ARRDC3, RFX2, ANK3, EREG, SLPI, DDIT3, RRAGD, NINJ1, COL8A1, NUP98, PLPP3, TRIB1, STX1A, ATF3, NECAB2, SPTBN4, BEX1, MTMR3, EPAS1, SDC2, SLC22A1, ADAMTS12, HIF1A, PPL, NEU4, HIVEP1, SYNDIG1, ARSI, GSG1L, SNX9, SFN, ATP6V0A4, TP53BP1, A2M, S100A11, ABCA1, PLK3, YES1,…	515	8785	16881	1.1119	0.976809	0.3414	0.338908
GOTERM_BP_DIRECT	GO:0051091~positive regulation of sequence-specific DNA binding transcription factor activity	10	1.58228	0.00491161	IL10, IL4, EDN1, BEX1, ANXA3, WNT3A, LRP5, PPARG, TP53BP1, PLPP3	515	105	16792	3.10532	0.999999	0.406986	0.40491
GOTERM_CC_DIRECT	GO:0030315~T-tubule	6	0.949367	0.00497971	KCNJ5, NOS1AP, ANK3, NOS1, SLC8A1, KCNJ2	540	38	18224	5.32865	0.854411	0.174743	0.172026
GOTERM_BP_DIRECT	GO:0036499~PERK-mediated unfolded protein response	4	0.632911	0.00510321	CXCL8, DDIT3, EIF2AK3, ATF3	515	12	16792	10.8686	0.999999	0.406986	0.40491
GOTERM_BP_DIRECT	GO:0007267~cell-cell signaling	17	2.68987	0.00526231	IL10, CXCL6, CCL23, EDN1, TNFAIP6, GDF15, SEMA3B, ADM, ADRB1, INHBA, ADRA2B, EREG, EFNB2, BMP2, GJC2, NAMPT, FGF13	515	254	16792	2.18228	0.999999	0.406986	0.40491
GOTERM_BP_DIRECT	GO:0003006~developmental process involved in reproduction	3	0.474684	0.00538562	CSF1, ALPL, CYSTM1	515	4	16792	24.4544	1	0.406986	0.40491
GOTERM_BP_DIRECT	GO:0071300~cellular response to retinoic acid	8	1.26582	0.00548779	ABCA1, COL1A1, BRINP1, YES1, WNT3A, NTRK3, ALDH1A2, PPARG	515	70	16792	3.72638	1	0.406986	0.40491
GOTERM_BP_DIRECT	GO:0042493~response to drug	19	3.00633	0.00599099	IL10, ABCA1, SPINK4, AOC1, HMGCS1, ACSL1, SLC1A2, AK4, INHBA, PTGS2, THBS1, SLC6A3, SLC8A1, ICAM1, IL4, COL1A1, PLIN2, PPARG, TOP1	515	304	16792	2.03786	1	0.432612	0.430405
GOTERM_MF_DIRECT	GO:0005102~receptor binding	21	3.32278	0.00600426	ABCA1, YES1, TNFSF14, CADM1, WNT3A, RIPK2, NRXN1, SERPINE1, LIF, PLAUR, ADM, CXCL1, SLC6A3, RND1, APLN, BMP2, PLXNC1, A2M, NECTIN4, HSPA1B, RAB8B	515	353	16881	1.95	0.992919	0.406744	0.403775
GOTERM_CC_DIRECT	GO:0031225~anchored component of membrane	10	1.58228	0.00637194	FCGR3B, VNN3, CD109, CA4, PLAUR, TNFRSF10C, ALPL, CD48, LYPD4, CD177	540	113	18224	2.98656	0.915198	0.204964	0.201778
GOTERM_BP_DIRECT	GO:0030199~collagen fibril organization	6	0.949367	0.00642786	COL1A1, COL3A1, FOXC1, COL1A2, P4HA1, COL12A1	515	39	16792	5.01628	1	0.452258	0.44995
GOTERM_MF_DIRECT	GO:0004872~receptor activity	15	2.37342	0.00679614	AOC1, UNC13A, RAMP3, CADM1, ITGB4, NRXN1, DERL1, PLAUR, TREM1, ANTXR1, ICAM1, THBD, TREML2, CD48, NECTIN4	515	217	16881	2.2658	0.996322	0.406744	0.403775
GOTERM_MF_DIRECT	GO:0003707~steroid hormone receptor activity	7	1.10759	0.00692751	NR4A2, NR6A1, NR4A3, VDR, ABHD2, NR1I3, PPARG	515	56	16881	4.09733	0.996701	0.406744	0.403775
GOTERM_BP_DIRECT	GO:0006468~protein phosphorylation	25	3.9557	0.00723453	PNCK, CAMK2A, AATK, IRAK2, MAPK6, FNIP2, PDK1, PRKCG, MAP3K2, PLK3, CDC42BPG, PLK2, RIPK4, MOK, EIF2AK3, TEX14, BRAF, SRPK1, BMP2, SNRK, STK17A, TRIB1, SGK1, CDK14, CAMK1G	515	456	16792	1.7876	1	0.491965	0.489455
GOTERM_BP_DIRECT	GO:0001889~liver development	8	1.26582	0.00742466	HMGCS1, CADM1, ALDH1A2, RB1CC1, PCSK9, HES1, AK4, JARID2	515	74	16792	3.52495	1	0.491965	0.489455
GOTERM_BP_DIRECT	GO:0032922~circadian regulation of gene expression	7	1.10759	0.0077378	PER2, PPP1CB, NOCT, NAMPT, NRIP1, CRY1, TOP1	515	57	16792	4.00422	1	0.491965	0.489455
GOTERM_BP_DIRECT	GO:0043401~steroid hormone mediated signaling pathway	7	1.10759	0.0077378	NR4A2, NR6A1, NR4A3, VDR, ABHD2, NR1I3, PPARG	515	57	16792	4.00422	1	0.491965	0.489455
GOTERM_BP_DIRECT	GO:0001516~prostaglandin biosynthetic process	4	0.632911	0.00806794	EDN1, PNPLA8, PTGS2, PTGES	515	14	16792	9.31595	1	0.491965	0.489455
GOTERM_BP_DIRECT	GO:0010839~negative regulation of keratinocyte proliferation	4	0.632911	0.00806794	EFNB2, VDR, CD109, SFN	515	14	16792	9.31595	1	0.491965	0.489455
GOTERM_MF_DIRECT	GO:0008144~drug binding	8	1.26582	0.00833173	AOC1, HMGCS1, CHKA, PDE2A, NAMPT, CYP4B1, PPARG, SLC6A3	515	76	16881	3.45038	0.998969	0.420415	0.417346
GOTERM_BP_DIRECT	GO:0042092~type 2 immune response	3	0.474684	0.00879449	IL10, IL4, BCL6	515	5	16792	19.5635	1	0.514553	0.511927
GOTERM_BP_DIRECT	GO:0007595~lactation	6	0.949367	0.0088134	VDR, HIF1A, SLC6A3, HK2, VEGFA, APLN	515	42	16792	4.65798	1	0.514553	0.511927
GOTERM_MF_DIRECT	GO:0001227~transcriptional repressor activity, RNA polymerase II transcription regulatory region sequence-specific binding	7	1.10759	0.00890918	ZEB1, PCBP3, BCL6, BCL6B, FOXO3, JARID2, NFKB1	515	59	16881	3.88899	0.999361	0.420415	0.417346
GOTERM_MF_DIRECT	GO:0043565~sequence-specific DNA binding	27	4.27215	0.00906149	CSRNP1, FOXC1, EPAS1, NR1I3, FOXO3, HIF1A, GLI2, SNAPC1, NFIL3, HIVEP1, HES1, OSR2, ZNF165, VDR, GRHL1, MAFA, FOSL2, NR4A2, NR4A3, NR6A1, BCL6, DDIT3, DMRTC2, MAFF, PPARG, ATF3, GZF1	515	518	16881	1.70854	0.999437	0.420415	0.417346
GOTERM_MF_DIRECT	GO:0001046~core promoter sequence-specific DNA binding	6	0.949367	0.00952233	NR4A3, USP3, NRIP1, CRY1, PPARG, TOP1	515	43	16881	4.57376	0.999616	0.420415	0.417346
GOTERM_MF_DIRECT	GO:0046965~retinoid X receptor binding	4	0.632911	0.00971762	NR4A2, VDR, NRIP1, PPARG	515	15	16881	8.74097	0.999673	0.420415	0.417346
GOTERM_BP_DIRECT	GO:0048661~positive regulation of smooth muscle cell proliferation	7	1.10759	0.0098897	EDN1, NR4A3, NAMPT, PTGS2, THBS1, EREG, TGM2	515	60	16792	3.80401	1	0.544242	0.541465
GOTERM_BP_DIRECT	GO:0016266~O-glycan processing	7	1.10759	0.0098897	GALNT14, GALNT5, GALNT13, B3GNT8, MUC19, B3GNT4, GXYLT2	515	60	16792	3.80401	1	0.544242	0.541465
GOTERM_BP_DIRECT	GO:2000352~negative regulation of endothelial cell apoptotic process	5	0.791139	0.00991695	IL10, IL4, SERPINE1, BRAF, ICAM1	515	28	16792	5.82247	1	0.544242	0.541465
GOTERM_BP_DIRECT	GO:0007050~cell cycle arrest	11	1.74051	0.0115067	KLLN, PPP1R15A, BRINP1, CXCL8, APC, DDIT3, RRAGD, INHBA, NBN, THBS1, MLF1	515	141	16792	2.54372	1	0.614133	0.611
GOTERM_BP_DIRECT	GO:0048593~camera-type eye morphogenesis	4	0.632911	0.0118619	TENM3, COL8A1, EPHB1, VEGFA	515	16	16792	8.15146	1	0.614133	0.611
GOTERM_BP_DIRECT	GO:1900745~positive regulation of p38MAPK cascade	4	0.632911	0.0118619	BMP2, GADD45B, ZC3H12A, VEGFA	515	16	16792	8.15146	1	0.614133	0.611
GOTERM_BP_DIRECT	GO:0050731~positive regulation of peptidyl-tyrosine phosphorylation	8	1.26582	0.0127494	YES1, RIPK2, OSM, LIF, RICTOR, PLPP3, ICAM1, VEGFA	515	82	16792	3.18106	1	0.62591	0.622716
GOTERM_MF_DIRECT	GO:0019966~interleukin-1 binding	3	0.474684	0.0127952	IL1R1, IL1R2, A2M	515	6	16881	16.3893	0.999975	0.515709	0.511945
GOTERM_BP_DIRECT	GO:0038084~vascular endothelial growth factor signaling pathway	3	0.474684	0.0129256	FOXC1, FLT1, VEGFA	515	6	16792	16.3029	1	0.62591	0.622716
GOTERM_MF_DIRECT	GO:0005516~calmodulin binding	13	2.05696	0.013175	UNC13A, PNCK, CAMK2A, ATP2B1, GEM, SLC8A1, RIT1, MARCKS, CTH, MYO3A, KCNN1, NOS1, CAMK1G	515	189	16881	2.25462	0.999982	0.515709	0.511945
GOTERM_CC_DIRECT	GO:0005811~lipid particle	7	1.10759	0.0132196	DGAT2, ALOX15, PLIN4, ATG2A, PLIN2, PNPLA1, PLIN5	540	66	18224	3.57935	0.994124	0.392521	0.38642
GOTERM_BP_DIRECT	GO:0034599~cellular response to oxidative stress	7	1.10759	0.013379	NR4A2, SESN2, ZC3H12A, FOXO3, CPEB2, ETV5, HSPA1B	515	64	16792	3.56626	1	0.62591	0.622716
GOTERM_BP_DIRECT	GO:0071230~cellular response to amino acid stimulus	6	0.949367	0.0140381	COL1A1, COL3A1, ZEB1, COL1A2, RRAGD, SESN2	515	47	16792	4.16245	1	0.62591	0.622716
GOTERM_BP_DIRECT	GO:0030224~monocyte differentiation	4	0.632911	0.0140816	CSF2, PDE2A, PPARG, VEGFA	515	17	16792	7.67196	1	0.62591	0.622716
GOTERM_BP_DIRECT	GO:0032722~positive regulation of chemokine production	4	0.632911	0.0140816	RIPK2, FFAR3, FFAR2, HIF1A	515	17	16792	7.67196	1	0.62591	0.622716
GOTERM_BP_DIRECT	GO:0021537~telencephalon development	4	0.632911	0.0140816	BMP2, SLC1A2, HES1, SLC8A1	515	17	16792	7.67196	1	0.62591	0.622716
GOTERM_BP_DIRECT	GO:0030073~insulin secretion	5	0.791139	0.0141836	IL1RN, FAM3B, EIF2AK3, FFAR1, MAFA	515	31	16792	5.259	1	0.62591	0.622716
GOTERM_BP_DIRECT	GO:0008217~regulation of blood pressure	7	1.10759	0.0143704	CHGA, EDN1, COL1A2, LRP5, PPARG, SGK1, PTGS2	515	65	16792	3.5114	1	0.62591	0.622716
GOTERM_BP_DIRECT	GO:0051384~response to glucocorticoid	7	1.10759	0.0143704	IL10, IL1RN, ANXA3, ADAM9, ALPL, ADM, PTGS2	515	65	16792	3.5114	1	0.62591	0.622716
KEGG_PATHWAY	hsa04610:Complement and coagulation cascades	8	1.26582	0.0151603	THBD, PLAU, C5AR1, SERPINE1, PLAUR, CD59, A2M, F3	262	69	6879	3.04414	0.974818	0.478384	0.474431
GOTERM_BP_DIRECT	GO:0030593~neutrophil chemotaxis	7	1.10759	0.0154117	CCL23, EDN1, CXCL8, CCL3L1, C5AR1, CXCR2, TREM1	515	66	16792	3.45819	1	0.660779	0.657407
KEGG_PATHWAY	hsa05134:Legionellosis	7	1.10759	0.0158144	CXCL8, EEF1A2, CXCL1, HSPA2, CXCL2, NFKB1, HSPA1B	262	54	6879	3.40352	0.978543	0.478384	0.474431
GOTERM_BP_DIRECT	GO:0001974~blood vessel remodeling	5	0.791139	0.0158272	DLL4, FOXC1, EPAS1, LIF, TGM2	515	32	16792	5.09466	1	0.668151	0.664742
GOTERM_MF_DIRECT	GO:0005201~extracellular matrix structural constituent	7	1.10759	0.0161214	COL1A1, FBN3, COL3A1, COL15A1, COL1A2, COL4A2, FBN1	515	67	16881	3.42463	0.999998	0.581469	0.577225
GOTERM_MF_DIRECT	GO:0008009~chemokine activity	6	0.949367	0.0162698	CXCL6, CCL23, CXCL8, CCL3L1, CXCL1, CXCL2	515	49	16881	4.01371	0.999999	0.581469	0.577225
GOTERM_BP_DIRECT	GO:0000187~activation of MAPK activity	9	1.42405	0.0169564	MAP3K2, BMP2, IRAK2, RIPK2, NTRK3, C5AR1, PROK2, THBS1, ADRA2B	515	107	16792	2.74255	1	0.697766	0.694206
GOTERM_BP_DIRECT	GO:0008284~positive regulation of cell proliferation	24	3.79747	0.0170373	OSR2, EDN1, FLT1, CSF2, CSF1, WNT3A, NTRK3, GLP2R, LIF, LRP5, OSM, ADM, THBS1, EREG, VEGFA, APLN, EFNB2, MLXIPL, ALDH1A2, NAMPT, CXCR2, PROK2, HES1, ATF3	515	466	16792	1.67927	1	0.697766	0.694206
GOTERM_CC_DIRECT	GO:0005791~rough endoplasmic reticulum	6	0.949367	0.0170582	ZC3H12A, CA4, PCSK9, SLC7A11, GLUL, KCNJ2	540	51	18224	3.97037	0.998695	0.470318	0.463007
GOTERM_BP_DIRECT	GO:0015758~glucose transport	5	0.791139	0.0175856	EDN1, YES1, BRAF, SLC2A3, HK2	515	33	16792	4.94028	1	0.705158	0.70156
GOTERM_BP_DIRECT	GO:0046039~GTP metabolic process	3	0.474684	0.0177317	AK4, AMPD3, RHOQ	515	7	16792	13.9739	1	0.705158	0.70156
KEGG_PATHWAY	hsa05323:Rheumatoid arthritis	9	1.42405	0.0180541	CXCL6, FLT1, CXCL8, CSF2, CSF1, CCL3L1, ATP6V0A4, ICAM1, VEGFA	262	88	6879	2.68524	0.987609	0.482498	0.47851
GOTERM_BP_DIRECT	GO:0002026~regulation of the force of heart contraction	4	0.632911	0.019181	CHGA, ADM, SLC8A1, APLN	515	19	16792	6.86438	1	0.742191	0.738405
GOTERM_BP_DIRECT	GO:0030282~bone mineralization	5	0.791139	0.0194611	BMP2, ALOX15, EIF2AK3, PTGS2, DUOX2	515	34	16792	4.79497	1	0.742191	0.738405
GOTERM_BP_DIRECT	GO:0042542~response to hydrogen peroxide	6	0.949367	0.0194744	COL1A1, NR4A3, ADAM9, HBA2, HBA1, SLC8A1	515	51	16792	3.83598	1	0.742191	0.738405
KEGG_PATHWAY	hsa04668:TNF signaling pathway	10	1.58228	0.0199379	EDN1, CSF2, CSF1, LIF, CXCL1, PTGS2, CXCL2, MMP9, NFKB1, ICAM1	262	107	6879	2.45381	0.9922	0.482498	0.47851
GOTERM_BP_DIRECT	GO:0098869~cellular oxidant detoxification	7	1.10759	0.0200995	GSTO2, GPX3, SESN2, HBA2, HBA1, PTGS2, DUOX2	515	70	16792	3.26058	1	0.755521	0.751666
GOTERM_MF_DIRECT	GO:0001078~transcriptional repressor activity, RNA polymerase II core promoter proximal region sequence-specific binding	9	1.42405	0.0201217	MLXIPL, DACH1, NFIL3, SNAI1, NFXL1, HES1, MXD1, ATF3, GZF1	515	111	16881	2.65773	1	0.669642	0.664754
GOTERM_BP_DIRECT	GO:0071260~cellular response to mechanical stimulus	7	1.10759	0.0214073	MAP3K2, COL1A1, TNFSF14, PDE2A, PTGS2, NFKB1, KCNJ2	515	71	16792	3.21466	1	0.784847	0.780843
GOTERM_BP_DIRECT	GO:0000422~mitophagy	5	0.791139	0.0214554	MAP1LC3A, WDR45B, RB1CC1, MAP1LC3B2, ATG2A	515	35	16792	4.65798	1	0.784847	0.780843
GOTERM_MF_DIRECT	GO:0005242~inward rectifier potassium channel activity	4	0.632911	0.0217609	KCNJ5, KCNJ6, KCNJ15, KCNJ2	515	20	16881	6.55573	1	0.669642	0.664754
GOTERM_MF_DIRECT	GO:0004674~protein serine/threonine kinase activity	20	3.16456	0.0219955	MAP3K2, PLK3, PNCK, RIPK2, CDC42BPG, PLK2, CAMK2A, RIPK4, MOK, EIF2AK3, AATK, BRAF, SRPK1, SNRK, IRAK2, STK17A, MYO3A, SGK1, MAPK6, CAMK1G	515	376	16881	1.74354	1	0.669642	0.664754
GOTERM_MF_DIRECT	GO:0019901~protein kinase binding	20	3.16456	0.0219955	PFKFB2, MAP3K2, PPP1R15A, PIFO, TEX14, FOXO3, HIF1A, SYN1, DNAJC3, PPP1CB, CYLD, SPRED2, NR4A3, APC, RB1CC1, EEF1A2, CRY1, RICTOR, SFN, MAPK6	515	376	16881	1.74354	1	0.669642	0.664754
GOTERM_BP_DIRECT	GO:0046697~decidualization	4	0.632911	0.0220637	VDR, SPP1, LIF, PTGS2	515	20	16792	6.52117	1	0.784847	0.780843
GOTERM_BP_DIRECT	GO:0042744~hydrogen peroxide catabolic process	4	0.632911	0.0220637	GPX3, HBA2, HBA1, DUOX2	515	20	16792	6.52117	1	0.784847	0.780843
GOTERM_CC_DIRECT	GO:0030141~secretory granule	7	1.10759	0.0221648	CHGA, RAB3B, COL1A1, OLFM4, THBS1, STX1A, VEGFA	540	74	18224	3.19239	0.999825	0.544625	0.536159
GOTERM_BP_DIRECT	GO:0009653~anatomical structure morphogenesis	8	1.26582	0.0227059	TPD52, EFNB2, FBN3, GCM1, MLXIPL, EYA4, EREG, IER3	515	92	16792	2.83529	1	0.784847	0.780843
GOTERM_BP_DIRECT	GO:0071222~cellular response to lipopolysaccharide	9	1.42405	0.0227636	IL10, ABCA1, CXCL8, CSF2, ZC3H12A, SERPINE1, ADAM9, NFKB1, ICAM1	515	113	16792	2.59692	1	0.784847	0.780843
GOTERM_CC_DIRECT	GO:0031093~platelet alpha granule lumen	6	0.949367	0.0229655	ORM1, SERPINE1, A2M, ALDOA, THBS1, VEGFA	540	55	18224	3.68162	0.999873	0.544625	0.536159
GOTERM_BP_DIRECT	GO:0045576~mast cell activation	3	0.474684	0.0231679	CHGA, LCP2, CD48	515	8	16792	12.2272	1	0.784847	0.780843
GOTERM_BP_DIRECT	GO:0021952~central nervous system projection neuron axonogenesis	3	0.474684	0.0231679	NR4A2, SPTBN4, EPHB1	515	8	16792	12.2272	1	0.784847	0.780843
GOTERM_MF_DIRECT	GO:0004879~RNA polymerase II transcription factor activity, ligand-activated sequence-specific DNA binding	5	0.791139	0.023171	NR4A2, NR6A1, NR4A3, NR1I3, PPARG	515	36	16881	4.55259	1	0.680233	0.675268
GOTERM_BP_DIRECT	GO:0009409~response to cold	5	0.791139	0.0235703	ADM, ADRB1, PPARG, HSPA2, ATP2B1	515	36	16792	4.52859	1	0.788742	0.784718
GOTERM_CC_DIRECT	GO:0005925~focal adhesion	20	3.16456	0.0239861	SVIL, YES1, FLT1, MME, SPRY4, PLAUR, NEDD9, ARHGAP26, ICAM1, PPP1CB, EFNB2, MARCKS, FAP, PLAU, PPFIA1, ADAM9, CD59, HSPA1B, TNS1, TGM2	540	391	18224	1.72625	0.999915	0.544625	0.536159
KEGG_PATHWAY	hsa04510:Focal adhesion	15	2.37342	0.0245136	PRKCG, FLT1, LAMB3, ITGB4, BRAF, THBS1, VEGFA, PPP1CB, COL1A1, COL3A1, RAP1A, COL1A2, COL4A2, SPP1, MET	262	206	6879	1.91182	0.997475	0.539299	0.534842
GOTERM_BP_DIRECT	GO:0042730~fibrinolysis	4	0.632911	0.0251691	SERPINB2, PLAU, SERPINE1, PLAUR	515	21	16792	6.21063	1	0.832097	0.827851
GOTERM_MF_DIRECT	GO:0000977~RNA polymerase II regulatory region sequence-specific DNA binding	13	2.05696	0.0257861	OSR2, FOXC1, NR1I3, NFXL1, ETV5, NFKB1, NFIL3, BCL6, BCL6B, SNAI1, JARID2, ATF3, PKNOX2	515	208	16881	2.04867	1	0.720018	0.714763
GOTERM_BP_DIRECT	GO:0006915~apoptotic process	27	4.27215	0.0267392	KLLN, PPP1R15A, CSRNP1, GPR65, C5AR1, PCSK9, SHB, ZC3H12A, FAM3B, PMAIP1, PHLDA2, PHLDA1, IER3, PLK3, GADD45B, CADM1, TNFSF14, RIPK2, APLP1, NFKB1, TOX3, RYBP, ESPL1, STK17A, DDIT3, GJB6, SGK1	515	567	16792	1.55266	1	0.870655	0.866213
GOTERM_MF_DIRECT	GO:0004672~protein kinase activity	19	3.00633	0.0270341	PRKCG, MAP3K2, PNCK, CAMK2A, RIPK4, MOK, EIF2AK3, AATK, BRAF, TEX14, SRPK1, SNRK, STK17A, MYO3A, ROR1, TRIB1, CDK14, MET, PDK1	515	359	16881	1.7348	1	0.720018	0.714763
GOTERM_BP_DIRECT	GO:0034976~response to endoplasmic reticulum stress	7	1.10759	0.0272109	ERO1A, PPP1R15A, CXCL8, DDIT3, ALOX15, EIF2AK3, THBS1	515	75	16792	3.04321	1	0.870655	0.866213
GOTERM_MF_DIRECT	GO:0008134~transcription factor binding	16	2.53165	0.0278714	GCM1, FOXC1, EPAS1, GPX3, HIF1A, NFKB1, MLXIPL, ZEB1, HEY1, DDIT3, CRY1, HES1, PPARG, NBN, TRIB1, HES4	515	284	16881	1.84668	1	0.720018	0.714763
GOTERM_BP_DIRECT	GO:0001568~blood vessel development	5	0.791139	0.0281675	COL1A1, COL1A2, ALDH1A2, PLPP3, ANTXR1	515	38	16792	4.29024	1	0.870655	0.866213
GOTERM_MF_DIRECT	GO:0004867~serine-type endopeptidase inhibitor activity	8	1.26582	0.028574	SERPINB10, SPINK4, SERPINB2, SLPI, CD109, SERPINE1, PI3, A2M	515	97	16881	2.70339	1	0.720018	0.714763
GOTERM_MF_DIRECT	GO:0045236~CXCR chemokine receptor binding	3	0.474684	0.0289058	CXCL6, CXCL1, CXCL2	515	9	16881	10.9262	1	0.720018	0.714763
GOTERM_BP_DIRECT	GO:0010469~regulation of receptor activity	3	0.474684	0.0291911	PLAU, SERPINE1, PCSK9	515	9	16792	10.8686	1	0.870655	0.866213
GOTERM_BP_DIRECT	GO:0061314~Notch signaling involved in heart development	3	0.474684	0.0291911	DLL4, HEY1, SNAI1	515	9	16792	10.8686	1	0.870655	0.866213
GOTERM_BP_DIRECT	GO:0050807~regulation of synapse organization	3	0.474684	0.0291911	IL10, ETV5, IGSF9	515	9	16792	10.8686	1	0.870655	0.866213
GOTERM_BP_DIRECT	GO:0002237~response to molecule of bacterial origin	3	0.474684	0.0291911	IL10, CXCL8, CXCL2	515	9	16792	10.8686	1	0.870655	0.866213
GOTERM_BP_DIRECT	GO:0060670~branching involved in labyrinthine layer morphogenesis	3	0.474684	0.0291911	IL10, GCM1, ADM	515	9	16792	10.8686	1	0.870655	0.866213
GOTERM_BP_DIRECT	GO:0003208~cardiac ventricle morphogenesis	3	0.474684	0.0291911	DLL4, HEY1, HIF1A	515	9	16792	10.8686	1	0.870655	0.866213
GOTERM_MF_DIRECT	GO:0045296~cadherin binding	4	0.632911	0.031617	APC, ANK3, OLFM4, CTNNAL1	515	23	16881	5.70063	1	0.764388	0.758808
GOTERM_BP_DIRECT	GO:0035335~peptidyl-tyrosine dephosphorylation	8	1.26582	0.032248	PTP4A2, MTMR3, DUSP10, UBASH3B, PTPRQ, EYA4, DUSP8, DUSP13	515	99	16792	2.63481	1	0.939075	0.934284
GOTERM_BP_DIRECT	GO:0006469~negative regulation of protein kinase activity	8	1.26582	0.032248	DNAJC3, GADD45B, UBASH3B, PPP1R1C, SH3BP5, SFN, SHB, TRIB1	515	99	16792	2.63481	1	0.939075	0.934284
GOTERM_BP_DIRECT	GO:0010951~negative regulation of endopeptidase activity	9	1.42405	0.0325117	SERPINB10, SPINK4, SERPINB2, SLPI, CD109, SERPINE1, CARD18, PI3, A2M	515	121	16792	2.42523	1	0.939075	0.934284
GOTERM_MF_DIRECT	GO:0016791~phosphatase activity	5	0.791139	0.032714	PPP1CB, DUSP10, ALPL, DUSP8, DUSP13	515	40	16881	4.09733	1	0.768311	0.762703
KEGG_PATHWAY	hsa05143:African trypanosomiasis	5	0.791139	0.0349253	IL10, PRKCG, HBA2, HBA1, ICAM1	262	33	6879	3.97814	0.99981	0.703064	0.697253
GOTERM_CC_DIRECT	GO:0043235~receptor complex	9	1.42405	0.0350265	FLT1, RAMP3, RNMT, ITGB4, VDR, NTRK3, LRP5, OLR1, ROR1	540	127	18224	2.3916	0.999999	0.751124	0.739448
GOTERM_BP_DIRECT	GO:0042053~regulation of dopamine metabolic process	3	0.474684	0.0357604	NR4A2, TACR3, SLC6A3	515	10	16792	9.78175	1	0.949766	0.94492
GOTERM_BP_DIRECT	GO:0046888~negative regulation of hormone secretion	3	0.474684	0.0357604	EDN1, OSM, LIF	515	10	16792	9.78175	1	0.949766	0.94492
GOTERM_BP_DIRECT	GO:0006000~fructose metabolic process	3	0.474684	0.0357604	PFKFB2, PFKFB3, ALDOA	515	10	16792	9.78175	1	0.949766	0.94492
GOTERM_BP_DIRECT	GO:0010884~positive regulation of lipid storage	3	0.474684	0.0357604	ZC3H12A, NFKB1, PLIN5	515	10	16792	9.78175	1	0.949766	0.94492
GOTERM_BP_DIRECT	GO:0043117~positive regulation of vascular permeability	3	0.474684	0.0357604	PDE2A, CXCR2, VEGFA	515	10	16792	9.78175	1	0.949766	0.94492
GOTERM_BP_DIRECT	GO:0051918~negative regulation of fibrinolysis	3	0.474684	0.0357604	THBD, SERPINE1, THBS1	515	10	16792	9.78175	1	0.949766	0.94492
GOTERM_BP_DIRECT	GO:0001503~ossification	7	1.10759	0.0358153	FOXC1, CDH11, ALOX15, SPP1, EIF2AK3, ATP6V0A4, MMP9	515	80	16792	2.85301	1	0.949766	0.94492
GOTERM_BP_DIRECT	GO:0000045~autophagosome assembly	5	0.791139	0.0359969	MAP1LC3A, WDR45B, RB1CC1, MAP1LC3B2, ATG2A	515	41	16792	3.97632	1	0.949766	0.94492
GOTERM_BP_DIRECT	GO:0031397~negative regulation of protein ubiquitination	5	0.791139	0.0359969	PER2, PRKCG, CRY1, SPOPL, HSPA1B	515	41	16792	3.97632	1	0.949766	0.94492
GOTERM_BP_DIRECT	GO:0001541~ovarian follicle development	5	0.791139	0.0388584	FOXC1, UBE3A, INHBA, ICAM1, VEGFA	515	42	16792	3.88165	1	1	0.995261
GOTERM_BP_DIRECT	GO:0006813~potassium ion transport	7	1.10759	0.0396948	KCNK5, KCNJ5, KCNJ6, KCNH4, KCNJ15, KCNN1, KCNJ2	515	82	16792	2.78342	1	1	0.995261
KEGG_PATHWAY	hsa05205:Proteoglycans in cancer	14	2.21519	0.0403117	PRKCG, WNT3A, SDC2, CAMK2A, PLAUR, BRAF, ANK3, THBS1, HIF1A, MMP9, VEGFA, PPP1CB, PLAU, MET	262	200	6879	1.8379	0.999951	0.703064	0.697253
KEGG_PATHWAY	hsa04115:p53 signaling pathway	7	1.10759	0.0407909	CD82, GADD45B, SESN2, SERPINE1, PMAIP1, SFN, THBS1	262	67	6879	2.74314	0.999956	0.703064	0.697253
GOTERM_BP_DIRECT	GO:0031623~receptor internalization	5	0.791139	0.0418461	CXCL8, RAMP3, CXCR1, CXCR2, ADM	515	43	16792	3.79138	1	1	0.995261
GOTERM_MF_DIRECT	GO:0048407~platelet-derived growth factor binding	3	0.474684	0.0424274	COL1A1, COL3A1, COL1A2	515	11	16881	8.93963	1	0.942577	0.935697
GOTERM_MF_DIRECT	GO:0035259~glucocorticoid receptor binding	3	0.474684	0.0424274	NR4A2, NR4A3, NRIP1	515	11	16881	8.93963	1	0.942577	0.935697
GOTERM_BP_DIRECT	GO:0010759~positive regulation of macrophage chemotaxis	3	0.474684	0.0428371	CSF1, C5AR1, THBS1	515	11	16792	8.8925	1	1	0.995261
GOTERM_BP_DIRECT	GO:0050927~positive regulation of positive chemotaxis	3	0.474684	0.0428371	NTRK3, F3, VEGFA	515	11	16792	8.8925	1	1	0.995261
GOTERM_BP_DIRECT	GO:0048711~positive regulation of astrocyte differentiation	3	0.474684	0.0428371	BMP2, LIF, HES1	515	11	16792	8.8925	1	1	0.995261
GOTERM_CC_DIRECT	GO:0014704~intercalated disc	5	0.791139	0.04343	ANK3, FGF13, SCN4B, SLC8A1, KCNJ2	540	45	18224	3.74979	1	0.882314	0.868599
GOTERM_BP_DIRECT	GO:0043065~positive regulation of apoptotic process	16	2.53165	0.0434666	GADD45B, BCL2A1, RIPK2, ARHGEF17, NTRK3, ADM, FOXO3, PTGS2, BMP2, APC, BCL6, STK17A, ALDH1A2, EEF1A2, PMAIP1, TGM2	515	300	16792	1.73898	1	1	0.995261
GOTERM_BP_DIRECT	GO:0006366~transcription from RNA polymerase II promoter	24	3.79747	0.0438835	NFAT5, OSR2, GCM1, CSRNP1, FOXC1, ELL, EPAS1, RNMT, ZNF292, NFXL1, FOXO3, GRHL1, MAFA, HIF1A, ETV5, NFKB1, GLI2, NFIL3, NFIB, NOCT, MAFF, REL, HIVEP1, ATF3	515	513	16792	1.52542	1	1	0.995261
GOTERM_BP_DIRECT	GO:0061621~canonical glycolysis	4	0.632911	0.0440006	PFKFB2, PFKFB3, ALDOA, HK2	515	26	16792	5.01628	1	1	0.995261
GOTERM_BP_DIRECT	GO:0045930~negative regulation of mitotic cell cycle	4	0.632911	0.0440006	IL10, FOXC1, BRINP1, HECA	515	26	16792	5.01628	1	1	0.995261
GOTERM_BP_DIRECT	GO:0048843~negative regulation of axon extension involved in axon guidance	4	0.632911	0.0440006	SEMA6B, WNT3A, SEMA3B, SEMA3F	515	26	16792	5.01628	1	1	0.995261
GOTERM_BP_DIRECT	GO:0006094~gluconeogenesis	5	0.791139	0.0449601	PER2, CRY1, ALDOA, ATF3, SLC25A13	515	44	16792	3.70521	1	1	0.995261
KEGG_PATHWAY	hsa04512:ECM-receptor interaction	8	1.26582	0.0464835	COL1A1, COL3A1, COL1A2, COL4A2, LAMB3, ITGB4, SPP1, THBS1	262	87	6879	2.41432	0.99999	0.703064	0.697253
KEGG_PATHWAY	hsa04064:NF-kappa B signaling pathway	8	1.26582	0.0464835	CXCL8, TNFSF14, BCL2A1, PLAU, IL1R1, PTGS2, NFKB1, ICAM1	262	87	6879	2.41432	0.99999	0.703064	0.697253
GOTERM_CC_DIRECT	GO:0005833~hemoglobin complex	3	0.474684	0.0473646	HBZ, HBA2, HBA1	540	12	18224	8.43704	1	0.899837	0.88585
GOTERM_BP_DIRECT	GO:0030968~endoplasmic reticulum unfolded protein response	5	0.791139	0.0482002	ERO1A, PPP1R15A, CTH, DERL1, EIF2AK3	515	45	16792	3.62287	1	1	0.995261
GOTERM_BP_DIRECT	GO:0030838~positive regulation of actin filament polymerization	5	0.791139	0.0482002	NPHS1, ALOX15, CDC42EP3, RICTOR, ICAM1	515	45	16792	3.62287	1	1	0.995261
GOTERM_BP_DIRECT	GO:0010575~positive regulation of vascular endothelial growth factor production	4	0.632911	0.0484123	C5AR1, EIF2AK3, PTGS2, HIF1A	515	27	16792	4.83049	1	1	0.995261
GOTERM_BP_DIRECT	GO:0060326~cell chemotaxis	6	0.949367	0.0485923	CXCL6, DOCK4, C5AR1, CXCL1, CXCL2, EPHB1	515	65	16792	3.00977	1	1	0.995261
KEGG_PATHWAY	hsa04062:Chemokine signaling pathway	13	2.05696	0.0500016	CXCL6, CCL23, CXCL8, CCL3L1, BRAF, CXCL1, FOXO3, CXCL2, NFKB1, RAP1A, GNG2, CXCR1, CXCR2	262	186	6879	1.83508	0.999996	0.711788	0.705905
GOTERM_BP_DIRECT	GO:0030728~ovulation	3	0.474684	0.0503838	TNFAIP6, PTGS2, EREG	515	12	16792	8.15146	1	1	0.995261
GOTERM_BP_DIRECT	GO:0031581~hemidesmosome assembly	3	0.474684	0.0503838	COL17A1, LAMB3, ITGB4	515	12	16792	8.15146	1	1	0.995261
GOTERM_BP_DIRECT	GO:0030195~negative regulation of blood coagulation	3	0.474684	0.0503838	THBD, EDN1, SERPINE1	515	12	16792	8.15146	1	1	0.995261
GOTERM_BP_DIRECT	GO:0071397~cellular response to cholesterol	3	0.474684	0.0503838	ABCA1, HMGCS1, INHBA	515	12	16792	8.15146	1	1	0.995261
GOTERM_BP_DIRECT	GO:0010595~positive regulation of endothelial cell migration	5	0.791139	0.051566	EDN1, ANXA3, ZC3H12A, THBS1, VEGFA	515	46	16792	3.54411	1	1	0.995261
GOTERM_BP_DIRECT	GO:0051591~response to cAMP	5	0.791139	0.051566	COL1A1, THBD, BRAF, SLC6A3, DUOX2	515	46	16792	3.54411	1	1	0.995261
GOTERM_BP_DIRECT	GO:0000186~activation of MAPKK activity	5	0.791139	0.051566	MAP3K2, RAP1A, GADD45B, ADAM9, BRAF	515	46	16792	3.54411	1	1	0.995261
GOTERM_BP_DIRECT	GO:0051092~positive regulation of NF-kappaB transcription factor activity	9	1.42405	0.0519199	IRAK2, RIPK2, CTH, RIPK4, CAMK2A, IL1RAP, NFKB1, HSPA1B, ICAM1	515	133	16792	2.20641	1	1	0.995261
GOTERM_BP_DIRECT	GO:0010107~potassium ion import	4	0.632911	0.0530317	KCNJ5, KCNJ6, KCNJ15, KCNJ2	515	28	16792	4.65798	1	1	0.995261
GOTERM_MF_DIRECT	GO:0015171~amino acid transmembrane transporter activity	5	0.791139	0.0541956	SLC7A5, SLC7A5P1, SLC1A2, SLC7A11, SLC7A2	515	47	16881	3.48709	1	1	0.99391
GOTERM_MF_DIRECT	GO:0019825~oxygen binding	5	0.791139	0.0541956	HBZ, CYP4F3, CYP4B1, HBA2, HBA1	515	47	16881	3.48709	1	1	0.99391
GOTERM_CC_DIRECT	GO:0000164~protein phosphatase type 1 complex	3	0.474684	0.0549042	PPP1CB, PPP1R15A, PPP1R3B	540	13	18224	7.78803	1	0.899837	0.88585
GOTERM_CC_DIRECT	GO:0042405~nuclear inclusion body	3	0.474684	0.0549042	RANBP2, NUP98, NBN	540	13	18224	7.78803	1	0.899837	0.88585
GOTERM_BP_DIRECT	GO:0031100~organ regeneration	5	0.791139	0.0550569	NR4A3, ANXA3, C5AR1, ADM, PPARG	515	47	16792	3.4687	1	1	0.995261
GOTERM_BP_DIRECT	GO:0045860~positive regulation of protein kinase activity	5	0.791139	0.0550569	RAP1A, CSF1, LCP2, SNX9, EREG	515	47	16792	3.4687	1	1	0.995261
GOTERM_BP_DIRECT	GO:0045600~positive regulation of fat cell differentiation	5	0.791139	0.0550569	BMP2, NOCT, ZC3H12A, LRP5, PPARG	515	47	16792	3.4687	1	1	0.995261
GOTERM_CC_DIRECT	GO:0005578~proteinaceous extracellular matrix	14	2.21519	0.0558528	COL17A1, FBN3, POSTN, COL15A1, WNT3A, COL22A1, ADAMTS12, MMP9, VEGFA, COL1A2, ALPL, CILP2, PI3, FBN1	540	268	18224	1.76296	1	0.899837	0.88585
GOTERM_BP_DIRECT	GO:0007411~axon guidance	10	1.58228	0.0559595	EFNB2, SPTBN4, NR4A3, WNT3A, NRXN1, SEMA3B, ANK3, SEMA3F, EPHB1, GLI2	515	159	16792	2.05068	1	1	0.995261
GOTERM_BP_DIRECT	GO:0045892~negative regulation of transcription, DNA-templated	23	3.63924	0.0559729	ZHX2, RAMP3, VDR, NR1I3, ZBTB21, EREG, PER2, IL4, MLXIPL, BMP2, DACH1, ZEB1, HEY1, BCL6, BASP1, DDIT3, NOSTRIN, CRY1, CIR1, HES1, PPARG, JARID2, GZF1	515	499	16792	1.50287	1	1	0.995261
GOTERM_BP_DIRECT	GO:0009749~response to glucose	6	0.949367	0.0570135	PFKFB2, SESN2, MAFA, GLUL, THBS1, SLC8A1	515	68	16792	2.87698	1	1	0.995261
GOTERM_MF_DIRECT	GO:0001077~transcriptional activator activity, RNA polymerase II core promoter proximal region sequence-specific binding	13	2.05696	0.0577915	NFAT5, GCM1, EPAS1, ZNF292, GRHL1, MAFA, HIF1A, GLI2, NR4A2, NR4A3, NR6A1, NFIB, DDIT3	515	236	16881	1.8056	1	1	0.99391
GOTERM_BP_DIRECT	GO:0042149~cellular response to glucose starvation	4	0.632911	0.0578549	MTMR3, ZC3H12A, EIF2AK3, PMAIP1	515	29	16792	4.49736	1	1	0.995261
GOTERM_BP_DIRECT	GO:0000281~mitotic cytokinesis	4	0.632911	0.0578549	ANLN, APC, SNX9, ANK3	515	29	16792	4.49736	1	1	0.995261
GOTERM_CC_DIRECT	GO:0005584~collagen type I trimer	2	0.316456	0.0582796	COL1A1, COL1A2	540	2	18224	33.7481	1	0.899837	0.88585
GOTERM_CC_DIRECT	GO:1990622~CHOP-ATF3 complex	2	0.316456	0.0582796	DDIT3, ATF3	540	2	18224	33.7481	1	0.899837	0.88585
GOTERM_BP_DIRECT	GO:0045019~negative regulation of nitric oxide biosynthetic process	3	0.474684	0.0583655	IL10, IL4, ZC3H12A	515	13	16792	7.52442	1	1	0.995261
GOTERM_BP_DIRECT	GO:0030818~negative regulation of cAMP biosynthetic process	3	0.474684	0.0583655	EDN1, PDE2A, APLP1	515	13	16792	7.52442	1	1	0.995261
GOTERM_BP_DIRECT	GO:0045651~positive regulation of macrophage differentiation	3	0.474684	0.0583655	CSF1, LIF, TRIB1	515	13	16792	7.52442	1	1	0.995261
GOTERM_BP_DIRECT	GO:0051926~negative regulation of calcium ion transport	3	0.474684	0.0583655	NOS1, PTGS2, ICAM1	515	13	16792	7.52442	1	1	0.995261
GOTERM_BP_DIRECT	GO:0089711~L-glutamate transmembrane transport	3	0.474684	0.0583655	SLC1A2, SLC7A11, SLC25A13	515	13	16792	7.52442	1	1	0.995261
GOTERM_BP_DIRECT	GO:0006995~cellular response to nitrogen starvation	3	0.474684	0.0583655	MAP1LC3A, RB1CC1, MAP1LC3B2	515	13	16792	7.52442	1	1	0.995261
GOTERM_BP_DIRECT	GO:0086012~membrane depolarization during cardiac muscle cell action potential	3	0.474684	0.0583655	SCN4B, SLC8A1, KCNJ2	515	13	16792	7.52442	1	1	0.995261
GOTERM_BP_DIRECT	GO:0014032~neural crest cell development	3	0.474684	0.0583655	EDN1, FOXC1, ALDH1A2	515	13	16792	7.52442	1	1	0.995261
GOTERM_MF_DIRECT	GO:0003700~transcription factor activity, sequence-specific DNA binding	39	6.17089	0.0597889	GCM1, CSRNP1, NFAT5, AHCTF1, FOXC1, EPAS1, NR1I3, FOXO3, IKZF2, HIF1A, GLI2, HEY1, NFIL3, NOCT, CIR1, HES1, ZNF267, ZNF165, ZHX2, TGIF2, VDR, RFX2, NFXL1, MAFA, ETV5, NFKB1, FOSL2, MLXIPL, ZEB1, NR6A1, BCL6, NFIB, DDIT3, DMRTC2, MAFF, REL, PPARG, MXD1, ATF3	515	961	16881	1.33025	1	1	0.99391
GOTERM_MF_DIRECT	GO:0004339~glucan 1,4-alpha-glucosidase activity	2	0.316456	0.0599715	MGAM2, MGAM	515	2	16881	32.7786	1	1	0.99391
GOTERM_MF_DIRECT	GO:0004909~interleukin-1, Type I, activating receptor activity	2	0.316456	0.0599715	IL1RL2, IL1R1	515	2	16881	32.7786	1	1	0.99391
GOTERM_MF_DIRECT	GO:0004918~interleukin-8 receptor activity	2	0.316456	0.0599715	CXCR1, CXCR2	515	2	16881	32.7786	1	1	0.99391
KEGG_PATHWAY	hsa04621:NOD-like receptor signaling pathway	6	0.949367	0.0601494	CXCL8, RIPK2, CARD18, CXCL1, CXCL2, NFKB1	262	56	6879	2.81311	1	0.808675	0.801991
GOTERM_BP_DIRECT	GO:0070101~positive regulation of chemokine-mediated signaling pathway	2	0.316456	0.0602844	EDN1, HIF1A	515	2	16792	32.6058	1	1	0.995261
GOTERM_BP_DIRECT	GO:0090276~regulation of peptide hormone secretion	2	0.316456	0.0602844	FFAR3, FFAR2	515	2	16792	32.6058	1	1	0.995261
GOTERM_BP_DIRECT	GO:0002720~positive regulation of cytokine production involved in immune response	2	0.316456	0.0602844	FFAR3, FFAR2	515	2	16792	32.6058	1	1	0.995261
GOTERM_BP_DIRECT	GO:0002879~positive regulation of acute inflammatory response to non-antigenic stimulus	2	0.316456	0.0602844	FFAR3, FFAR2	515	2	16792	32.6058	1	1	0.995261
GOTERM_BP_DIRECT	GO:0038112~interleukin-8-mediated signaling pathway	2	0.316456	0.0602844	CXCR1, CXCR2	515	2	16792	32.6058	1	1	0.995261
GOTERM_BP_DIRECT	GO:0060734~regulation of endoplasmic reticulum stress-induced eIF2 alpha phosphorylation	2	0.316456	0.0602844	PPP1R15A, EIF2AK3	515	2	16792	32.6058	1	1	0.995261
GOTERM_BP_DIRECT	GO:1903003~positive regulation of protein deubiquitination	2	0.316456	0.0602844	ZC3H12A, TANK	515	2	16792	32.6058	1	1	0.995261
GOTERM_BP_DIRECT	GO:0071306~cellular response to vitamin E	2	0.316456	0.0602844	COL1A1, PPARG	515	2	16792	32.6058	1	1	0.995261
GOTERM_BP_DIRECT	GO:0007254~JNK cascade	5	0.791139	0.0624113	DUSP10, NPHS1, IRAK2, RIPK2, TRIB1	515	49	16792	3.32713	1	1	0.995261
GOTERM_BP_DIRECT	GO:0044344~cellular response to fibroblast growth factor stimulus	4	0.632911	0.0628774	DLL4, COL1A1, POSTN, CXCL8	515	30	16792	4.34744	1	1	0.995261
GOTERM_BP_DIRECT	GO:0009887~organ morphogenesis	7	1.10759	0.0629991	EFNB2, TLE3, BMP2, APLP1, BRAF, PHLDA2, EREG	515	92	16792	2.48088	1	1	0.995261
GOTERM_BP_DIRECT	GO:0030168~platelet activation	8	1.26582	0.0631797	COL1A1, PRKCG, COL3A1, GNA15, GNG2, COL1A2, LCP2, ADRA2B	515	115	16792	2.26823	1	1	0.995261
GOTERM_MF_DIRECT	GO:0000989~transcription factor activity, transcription factor binding	3	0.474684	0.0661306	PER2, CRY1, HIF1A	515	14	16881	7.02399	1	1	0.99391
GOTERM_MF_DIRECT	GO:0005344~oxygen transporter activity	3	0.474684	0.0661306	HBZ, HBA2, HBA1	515	14	16881	7.02399	1	1	0.99391
GOTERM_BP_DIRECT	GO:0007157~heterophilic cell-cell adhesion via plasma membrane cell adhesion molecules	5	0.791139	0.0662728	TENM3, CADM1, NRXN1, NECTIN4, ICAM1	515	50	16792	3.26058	1	1	0.995261
GOTERM_BP_DIRECT	GO:0070498~interleukin-1-mediated signaling pathway	3	0.474684	0.0667484	IL1RL2, IL1R1, IRAK2	515	14	16792	6.98696	1	1	0.995261
GOTERM_BP_DIRECT	GO:0070208~protein heterotrimerization	3	0.474684	0.0667484	COL1A1, COL1A2, NUP58	515	14	16792	6.98696	1	1	0.995261
KEGG_PATHWAY	hsa04713:Circadian entrainment	8	1.26582	0.0684346	PER2, PRKCG, KCNJ5, KCNJ6, GNG2, NOS1AP, CAMK2A, NOS1	262	95	6879	2.21101	1	0.829008	0.822157
KEGG_PATHWAY	hsa05219:Bladder cancer	5	0.791139	0.0685131	CXCL8, BRAF, THBS1, MMP9, VEGFA	262	41	6879	3.20192	1	0.829008	0.822157
GOTERM_BP_DIRECT	GO:0007269~neurotransmitter secretion	5	0.791139	0.0702556	UNC13A, NRXN1, PPFIA1, STX1A, SYN1	515	51	16792	3.19665	1	1	0.995261
GOTERM_MF_DIRECT	GO:0017080~sodium channel regulator activity	4	0.632911	0.0725919	NOS1, FGF13, SGK1, SCN4B	515	32	16881	4.09733	1	1	0.99391
GOTERM_BP_DIRECT	GO:0045893~positive regulation of transcription, DNA-templated	23	3.63924	0.0730571	IL10, MAP3K2, OSR2, FOXC1, WNT3A, LRP5, INHBA, FOXO3, RLF, HIF1A, NFKB1, GLI2, IL4, COL1A1, MLXIPL, TOX3, BMP2, DDIT3, NRIP1, SNAI1, PPARG, NOS1, TP53BP1	515	515	16792	1.45618	1	1	0.995261
GOTERM_BP_DIRECT	GO:0007093~mitotic cell cycle checkpoint	4	0.632911	0.0735015	PLK3, PLK2, NABP1, NBN	515	32	16792	4.07573	1	1	0.995261
GOTERM_BP_DIRECT	GO:0050873~brown fat cell differentiation	4	0.632911	0.0735015	ERO1A, LAMB3, ADRB1, PTGS2	515	32	16792	4.07573	1	1	0.995261
GOTERM_BP_DIRECT	GO:0046034~ATP metabolic process	4	0.632911	0.0735015	AK2, AK4, AMPD3, HSPA1B	515	32	16792	4.07573	1	1	0.995261
GOTERM_BP_DIRECT	GO:0007169~transmembrane receptor protein tyrosine kinase signaling pathway	7	1.10759	0.0741748	FLT1, YES1, CSF1, NTRK3, LCP2, ROR1, MET	515	96	16792	2.37751	1	1	0.995261
GOTERM_BP_DIRECT	GO:0034097~response to cytokine	5	0.791139	0.0743585	IL4, COL3A1, ALDH1A2, REL, PTGES	515	52	16792	3.13518	1	1	0.995261
GOTERM_MF_DIRECT	GO:0030169~low-density lipoprotein particle binding	3	0.474684	0.0748096	COLEC12, PCSK9, THBS1	515	15	16881	6.55573	1	1	0.99391
GOTERM_MF_DIRECT	GO:0038191~neuropilin binding	3	0.474684	0.0748096	SEMA3B, SEMA3F, VEGFA	515	15	16881	6.55573	1	1	0.99391
GOTERM_BP_DIRECT	GO:0006691~leukotriene metabolic process	3	0.474684	0.0755006	GGT5, CYP4F3, ALOX15	515	15	16792	6.52117	1	1	0.995261
GOTERM_BP_DIRECT	GO:0030330~DNA damage response, signal transduction by p53 class mediator	3	0.474684	0.0755006	SESN2, NBN, FOXO3	515	15	16792	6.52117	1	1	0.995261
GOTERM_BP_DIRECT	GO:0033627~cell adhesion mediated by integrin	3	0.474684	0.0755006	ADAM9, ICAM1, FBN1	515	15	16792	6.52117	1	1	0.995261
GOTERM_BP_DIRECT	GO:0015671~oxygen transport	3	0.474684	0.0755006	HBZ, HBA2, HBA1	515	15	16792	6.52117	1	1	0.995261
GOTERM_BP_DIRECT	GO:0001953~negative regulation of cell-matrix adhesion	3	0.474684	0.0755006	POSTN, BCL6, THBS1	515	15	16792	6.52117	1	1	0.995261
GOTERM_MF_DIRECT	GO:0000978~RNA polymerase II core promoter proximal region sequence-specific DNA binding	17	2.68987	0.0774812	ZNF331, NFAT5, GCM1, RFX2, GRHL1, MAFA, GLI2, FOSL2, MLXIPL, NR4A3, NR6A1, NFIB, DDIT3, MXD1, ZNF257, ATF3, GZF1	515	355	16881	1.56968	1	1	0.99391
GOTERM_BP_DIRECT	GO:0071526~semaphorin-plexin signaling pathway	4	0.632911	0.0790931	SEMA6B, SEMA3B, SEMA3F, MET	515	33	16792	3.95222	1	1	0.995261
GOTERM_BP_DIRECT	GO:0002931~response to ischemia	4	0.632911	0.0790931	PER2, PANX2, CAMK2A, HK2	515	33	16792	3.95222	1	1	0.995261
GOTERM_BP_DIRECT	GO:0070059~intrinsic apoptotic signaling pathway in response to endoplasmic reticulum stress	4	0.632911	0.0790931	ERO1A, PPP1R15A, DDIT3, PMAIP1	515	33	16792	3.95222	1	1	0.995261
GOTERM_CC_DIRECT	GO:0034045~pre-autophagosomal structure membrane	3	0.474684	0.0797314	WDR45B, RB1CC1, ATG2A	540	16	18224	6.32778	1	1	0.987013
KEGG_PATHWAY	hsa00590:Arachidonic acid metabolism	6	0.949367	0.0806804	GGT5, GPX3, CYP4F3, ALOX15, PTGS2, PTGES	262	61	6879	2.58253	1	0.929746	0.922062
GOTERM_MF_DIRECT	GO:0005524~ATP binding	56	8.86076	0.0815389	FLT1, AATK, ABCA13, CHD1, HK2, SMCHD1, GLUL, EPHB1, TGM2, PDK1, PRKCG, ACSL1, RIPK2, RIPK4, KIF24, ATP11B, TEX14, SYN1, MYO3A, ST20-MTHFS, ROR1, SGK1, TRIB1, MET, CAMK1G, PFKFB2, PNCK, PFKFB3, CAMK2A, AK2, AK4, FIGN, IRAK2, MAPK6, ABCA1, MAP3K2, PLK3, YES1, GK, CHKA, PNPLA8, CDC42BPG, PLK2, NTRK3, MOK, EIF2AK3, BRAF, HSPA2, ATP2B1, SRPK1, KIF18A, SNRK, STK17A, CDK14, HSPA1B, TTLL8	515	1495	16881	1.22783	1	1	0.99391
GOTERM_BP_DIRECT	GO:0001666~response to hypoxia	10	1.58228	0.0824819	NR4A2, POSTN, BMP2, PLAU, EPAS1, ADM, NOS1, THBS1, HIF1A, VEGFA	515	172	16792	1.89569	1	1	0.995261
GOTERM_BP_DIRECT	GO:0035994~response to muscle stretch	3	0.474684	0.0845919	EDN1, SLC8A1, NFKB1	515	16	16792	6.11359	1	1	0.995261
GOTERM_BP_DIRECT	GO:0030949~positive regulation of vascular endothelial growth factor receptor signaling pathway	3	0.474684	0.0845919	FLT1, HIF1A, VEGFA	515	16	16792	6.11359	1	1	0.995261
GOTERM_BP_DIRECT	GO:0048566~embryonic digestive tract development	3	0.474684	0.0845919	CXCL8, ALDH1A2, GLI2	515	16	16792	6.11359	1	1	0.995261
GOTERM_BP_DIRECT	GO:0070507~regulation of microtubule cytoskeleton organization	3	0.474684	0.0845919	CYLD, KIF18A, WNT3A	515	16	16792	6.11359	1	1	0.995261
GOTERM_BP_DIRECT	GO:0061028~establishment of endothelial barrier	3	0.474684	0.0845919	RAP1A, PDE2A, ICAM1	515	16	16792	6.11359	1	1	0.995261
GOTERM_BP_DIRECT	GO:0010744~positive regulation of macrophage derived foam cell differentiation	3	0.474684	0.0845919	CSF2, CSF1, NFKB1	515	16	16792	6.11359	1	1	0.995261
GOTERM_MF_DIRECT	GO:0004725~protein tyrosine phosphatase activity	7	1.10759	0.0847521	MTMR3, DUSP10, UBASH3B, PTPRQ, EYA4, DUSP8, DUSP13	515	100	16881	2.2945	1	1	0.99391
GOTERM_BP_DIRECT	GO:0043588~skin development	4	0.632911	0.084864	COL3A1, ITGB4, ARRDC3, ASPRV1	515	34	16792	3.83598	1	1	0.995261
GOTERM_MF_DIRECT	GO:0001664~G-protein coupled receptor binding	5	0.791139	0.0860851	GNA15, ITGB4, PROK2, HSPA1B, APLN	515	55	16881	2.97988	1	1	0.99391
GOTERM_MF_DIRECT	GO:0002020~protease binding	7	1.10759	0.0879224	FAP, IL1R1, SERPINE1, DERL1, A2M, F3, SLC6A3	515	101	16881	2.27179	1	1	0.99391
GOTERM_MF_DIRECT	GO:0050473~arachidonate 15-lipoxygenase activity	2	0.316456	0.0885973	ALOX15, PTGS2	515	3	16881	21.8524	1	1	0.99391
GOTERM_MF_DIRECT	GO:0031720~haptoglobin binding	2	0.316456	0.0885973	HBA2, HBA1	515	3	16881	21.8524	1	1	0.99391
GOTERM_BP_DIRECT	GO:0055098~response to low-density lipoprotein particle	2	0.316456	0.0890524	ABCA1, PPARG	515	3	16792	21.7372	1	1	0.995261
GOTERM_BP_DIRECT	GO:0090526~regulation of gluconeogenesis involved in cellular glucose homeostasis	2	0.316456	0.0890524	RANBP2, SESN2	515	3	16792	21.7372	1	1	0.995261
GOTERM_BP_DIRECT	GO:1901660~calcium ion export	2	0.316456	0.0890524	ATP2B1, SLC8A1	515	3	16792	21.7372	1	1	0.995261
GOTERM_BP_DIRECT	GO:0015917~aminophospholipid transport	2	0.316456	0.0890524	ABCA1, ATP11B	515	3	16792	21.7372	1	1	0.995261
GOTERM_BP_DIRECT	GO:0071386~cellular response to corticosterone stimulus	2	0.316456	0.0890524	ATP2B1, FOXO3	515	3	16792	21.7372	1	1	0.995261
GOTERM_BP_DIRECT	GO:0006007~glucose catabolic process	2	0.316456	0.0890524	TKTL1, LRP5	515	3	16792	21.7372	1	1	0.995261
GOTERM_BP_DIRECT	GO:0097091~synaptic vesicle clustering	2	0.316456	0.0890524	NRXN1, SYNDIG1	515	3	16792	21.7372	1	1	0.995261
GOTERM_BP_DIRECT	GO:0070374~positive regulation of ERK1 and ERK2 cascade	10	1.58228	0.0895204	CCL23, BMP2, RAP1A, CCL3L1, RIPK2, ALOX15, C5AR1, BRAF, ICAM1, VEGFA	515	175	16792	1.86319	1	1	0.995261
GOTERM_BP_DIRECT	GO:0042593~glucose homeostasis	7	1.10759	0.0896287	MLXIPL, CRY1, FFAR2, PPARG, FFAR1, HIF1A, FBN1	515	101	16792	2.25981	1	1	0.995261
GOTERM_BP_DIRECT	GO:1901741~positive regulation of myoblast fusion	3	0.474684	0.0939933	IL4, TNFSF14, GDF15	515	17	16792	5.75397	1	1	0.995261
GOTERM_BP_DIRECT	GO:0030902~hindbrain development	3	0.474684	0.0939933	NFIB, ALDH1A2, GLI2	515	17	16792	5.75397	1	1	0.995261
GOTERM_BP_DIRECT	GO:0042789~mRNA transcription from RNA polymerase II promoter	3	0.474684	0.0939933	DDIT3, C5AR1, HIF1A	515	17	16792	5.75397	1	1	0.995261
GOTERM_BP_DIRECT	GO:0010460~positive regulation of heart rate	3	0.474684	0.0939933	EDN1, TACR3, ADM	515	17	16792	5.75397	1	1	0.995261
KEGG_PATHWAY	hsa05230:Central carbon metabolism in cancer	6	0.949367	0.0945798	SLC7A5, NTRK3, HIF1A, MET, HK2, PDK1	262	64	6879	2.46147	1	1	0.995851
GOTERM_CC_DIRECT	GO:0043005~neuron projection	12	1.89873	0.0948655	UNC13A, TENM3, RAP1A, CADM1, BRAF, ANK3, FGF13, PTGS2, CPEB2, SLC6A3, STX1A, CAMK1G	540	237	18224	1.70877	1	1	0.987013
GOTERM_CC_DIRECT	GO:0019898~extrinsic component of membrane	6	0.949367	0.0955726	MTMR3, WDR45B, PLAUR, ATG2A, FOLR3, MGLL	540	82	18224	2.46938	1	1	0.987013
GOTERM_MF_DIRECT	GO:0005506~iron ion binding	9	1.42405	0.0960135	HBZ, P4HA1, SCD, CYP4F3, ALOX15, CYP4B1, HBA2, NOS1, HBA1	515	153	16881	1.92816	1	1	0.99391
GOTERM_BP_DIRECT	GO:0050776~regulation of immune response	10	1.58228	0.0969035	COL17A1, COL1A1, IL4, COL3A1, COL1A2, BCL6, TREML4, TREML2, TREM1, ICAM1	515	178	16792	1.83179	1	1	0.995261
GOTERM_BP_DIRECT	GO:0048469~cell maturation	4	0.632911	0.0969211	EPAS1, HES1, PPARG, VEGFA	515	36	16792	3.62287	1	1	0.995261
GOTERM_BP_DIRECT	GO:0001649~osteoblast differentiation	7	1.10759	0.0996791	COL1A1, BMP2, WNT3A, SNAI1, SPP1, ALPL, GLI2	515	104	16792	2.19462	1	1	0.995261
GOTERM_MF_DIRECT	GO:0000976~transcription regulatory region sequence-specific DNA binding	5	0.791139	0.099946	PER2, DDIT3, JMJD1C, ATF3, NFKB1	515	58	16881	2.82574	1	1	0.99391
Down-regulated
Category	Term	Count	%	PValue	Genes	List Total	Pop Hits	Pop Total	Fold Enrichment	Bonferroni	Benjamini	FDR
GOTERM_BP_DIRECT	GO:0006958~complement activation, classical pathway	46	15.7534	1.99911e-62	C1QB, IGHV2-70, C1QA, IGHM, IGHV2-5, IGHV4-34, IGHV4-59, IGHV3-48, IGLV3-1, IGKV3D-11, IGHV4-39, IGLV2-11, IGLV2-8, IGHG4, IGLV1-40, IGHG2, IGLV3-27, IGKV1-16, IGLV1-47, IGKV1-39, IGKV1-17, IGLV2-14, IGLV3-21, IGLV1-44, IGLC3, IGLC2, IGHV3-7, IGHA1, IGHA2, IGHV3-30, IGHV3-33, IGHV3-11, IGKV1-5, IGHV3-13, IGKV1D-39, IGLV7-43, IGKV1D-33, IGKV1D-12, IGLL5, IGKV2D-28, IGLV2-23, IGHD, IGKV3-20, IGKV2-…	191	99	16792	40.85	1.53531e-59	1.53331e-59	1.51332e-59
GOTERM_MF_DIRECT	GO:0003823~antigen binding	44	15.0685	6.89917e-58	IGHV2-70, SPON2, IGHM, IGHV2-5, IGHV4-34, IGHV4-59, IGHV3-48, IGLV3-1, IGKV3D-11, IGHV4-39, IGLV2-11, IGLV2-8, IGHG4, IGLV1-40, IGHG2, IGLV3-27, IGKV1-16, IGLV1-47, IGKV1-39, IGKV1-17, IGLV2-14, IGLV3-21, IGLV1-44, IGLC3, IGLC2, IGHV3-7, IGHA1, IGHA2, IGHV3-30, IGHV3-33, IGHV3-11, IGKV1-5, IGHV3-13, IGKV1D-39, IGLV7-43, IGKV1D-33, IGKV1D-12, IGLL5, IGKV2D-28, IGLV2-23, IGHD, IGKV3-20, IGKV2-30, I…	189	103	16881	38.155	2.01456e-55	2.01456e-55	2.01456e-55
GOTERM_BP_DIRECT	GO:0006956~complement activation	41	14.0411	1.15014e-55	C1QB, IGHV2-70, C1QA, IGHV2-5, IGHV4-34, IGHV4-59, IGHV3-48, IGLV3-1, IGKV3D-11, IGHV4-39, IGLV2-11, IGLV2-8, IGHG4, IGLV1-40, IGHG2, IGLV3-27, IGKV1-16, IGLV1-47, IGKV1-39, IGKV1-17, IGLV2-14, IGLV3-21, IGLV1-44, IGLC3, IGLC2, IGHV3-7, IGHV3-30, IGHV3-33, IGHV3-11, IGKV1-5, IGHV3-13, IGKV1D-39, IGLV7-43, IGKV1D-33, IGKV1D-12, IGKV2D-28, IGLV2-23, IGKV3-20, IGKV2-30, IGLV3-19, C1QC	191	87	16792	41.4318	8.83304e-53	4.41077e-53	4.35326e-53
GOTERM_BP_DIRECT	GO:0038096~Fc-gamma receptor signaling pathway involved in phagocytosis	38	13.0137	1.51596e-42	IGHV2-70, IGHV2-5, IGHV4-34, IGHV4-59, IGHV3-48, IGLV3-1, IGKV3D-11, IGHV4-39, IGLV2-11, IGLV2-8, IGHG4, IGLV1-40, IGHG2, IGLV3-27, IGKV1-16, IGLV1-47, IGKV1-39, IGKV1-17, IGLV2-14, IGLV3-21, IGLV1-44, IGLC3, IGLC2, IGHV3-7, IGHV3-30, IGHV3-33, IGHV3-11, IGKV1-5, IGHV3-13, IGKV1D-39, IGLV7-43, IGKV1D-33, IGKV1D-12, IGKV2D-28, IGLV2-23, IGKV3-20, IGKV2-30, IGLV3-19	191	127	16792	26.3056	1.16426e-39	3.8758e-40	3.82527e-40
GOTERM_BP_DIRECT	GO:0006898~receptor-mediated endocytosis	42	14.3836	1.22063e-41	IGHV2-70, IGHV2-5, LRP1, IGHV4-34, IGHV4-59, IGHV3-48, IGLV3-1, IGKV3D-11, IGHV4-39, IGLV2-11, IGLV2-8, IGLV1-40, IGLV3-27, IGKV1-16, IGLV1-47, IGKV1-39, IGKV1-17, IGLV2-14, IGLV3-21, IGLV1-44, IGLC3, IGLC2, CD14, IGHV3-7, IGHA1, IGHA2, CD163, IGHV3-30, IGHV3-33, IGHV3-11, IGKV1-5, IGHV3-13, IGKV1D-39, IGLV7-43, IGKV1D-33, IGKV1D-12, IGKV2D-28, IGLV2-23, FOLR2, IGKV3-20, IGKV2-30, IGLV3-19	191	186	16792	19.8521	9.37444e-39	2.34056e-39	2.31004e-39
GOTERM_BP_DIRECT	GO:0050776~regulation of immune response	41	14.0411	5.58512e-41	IGHV2-70, IGHV2-5, IGHV4-34, IGHV4-59, IGHV3-48, IGLV3-1, IGKV3D-11, IGHV4-39, CD1C, CD1B, CD1A, IGLV2-11, IGLV2-8, IGLV1-40, IGLV3-27, IGKV1-16, IGLV1-47, IGKV1-39, IGKV1-17, IGLV2-14, IGLV3-21, IGLV1-44, IGLC3, MADCAM1, IGLC2, IGHV3-7, IGHV3-30, IGHV3-33, IGHV3-11, IGKV1-5, IGHV3-13, IGKV1D-39, IGLV7-43, IGKV1D-33, IGKV1D-12, IGKV2D-28, JAML, IGLV2-23, IGKV3-20, IGKV2-30, IGLV3-19	191	178	16792	20.2504	4.28937e-38	8.56758e-39	8.45587e-39
GOTERM_BP_DIRECT	GO:0038095~Fc-epsilon receptor signaling pathway	39	13.3562	5.28735e-38	IGHV2-70, IGHV2-5, IGHV4-34, IGHV4-59, IGHV3-48, IGLV3-1, IGKV3D-11, IGHV4-39, PSMA8, IGLV2-11, IGLV2-8, IGLV1-40, IGLV3-27, IGKV1-16, IGLV1-47, IGKV1-39, IGKV1-17, IGLV2-14, IGLV3-21, IGLV1-44, IGLC3, IGLC2, IGHV3-7, IGHV3-30, IGHV3-33, IGHV3-11, IGKV1-5, IGHV3-13, IGKV1D-39, IGLV7-43, IGKV1D-33, PSMB9, IGKV1D-12, IGKV2D-28, IGLV2-23, MS4A2, IGKV3-20, IGKV2-30, IGLV3-19	191	178	16792	19.2625	4.06069e-35	6.759e-36	6.67087e-36
GOTERM_MF_DIRECT	GO:0004252~serine-type endopeptidase activity	42	14.3836	5.4673e-36	C1QB, IGHV2-70, C1QA, IGHV2-5, IGHV4-34, IGHV4-59, IGHV3-48, IGLV3-1, IGKV3D-11, IGHV4-39, IGLV2-11, IGLV2-8, IGHG4, IGLV1-40, IGHG2, IGLV3-27, IGKV1-16, IGLV1-47, IGKV1-39, IGKV1-17, IGLV2-14, IGLV3-21, IGLV1-44, IGLC3, IGLC2, IGHV3-7, IGHV3-30, IGHV3-33, IGHV3-11, IGKV1-5, IGHV3-13, IGKV1D-39, IGLV7-43, IGKV1D-33, IGKV1D-12, IGKV2D-28, IGLV2-23, MMP19, IGKV3-20, IGKV2-30, IGLV3-19, C1QC	189	255	16881	14.7111	1.59645e-33	7.98226e-34	7.98226e-34
GOTERM_BP_DIRECT	GO:0006955~immune response	47	16.0959	2.28651e-32	IGHV2-70, CIITA, IGHV2-5, IGHV4-34, IGHV4-59, IGHV3-48, IGLV3-1, IGKV3D-11, CD1E, IGHV4-39, CD1A, IGLV2-11, IGLV2-8, IGLV1-40, IGLV3-27, IGKV1-16, IGLV1-47, IGKV1-39, IGKV1-17, IGLV2-14, IGLV3-21, IGLV1-44, MADCAM1, IGHV3-7, IGHA1, IGHA2, CMKLR1, IGHV3-30, IGHV3-33, IGHV3-11, IGKV1-5, IGHV3-13, IGKV1D-39, IGLV7-43, IGKV1D-33, IGKV1D-12, CD4, IGKV2D-28, OAS1, IGLV2-23, IGHD, CD27, MS4A2, IGKV3-20,…	191	421	16792	9.81488	1.75604e-29	2.50536e-30	2.47269e-30
GOTERM_BP_DIRECT	GO:0006508~proteolysis	44	15.0685	6.10288e-26	C1QB, IGHV2-70, C1QA, IGHV2-5, IGHV4-34, IGHV4-59, IGHV3-48, IGLV3-1, IGKV3D-11, IGHV4-39, IGLV2-11, IGLV2-8, IGHG4, IGLV1-40, IGHG2, IGLV3-27, IGKV1-16, IGLV1-47, IGKV1-39, IGKV1-17, IGLV2-14, IGLV3-21, IGLV1-44, IGLC3, IGLC2, IGHV3-7, IGHV3-30, IGHV3-33, IGHV3-11, IGKV1-5, ADAM33, IGHV3-13, IGKV1D-39, IGLV7-43, IGKV1D-33, PGA3, IGKV1D-12, IGKV2D-28, IGLV2-23, MMP19, IGKV3-20, IGKV2-30, IGLV3-19…	191	500	16792	7.73663	4.68701e-23	5.85113e-24	5.77485e-24
GOTERM_CC_DIRECT	GO:0005576~extracellular region	66	22.6027	2.7573e-20	LRCOL1, IGHV4-34, IGKV3D-11, IGHV4-39, IGLV2-8, INSL6, IGHG4, IGHG2, IGKV1-16, IGKV1-17, IGKV2-28, IGKV1-12, IGLC3, IGLC2, IGHV3-7, FGFBP3, ENPP5, C5ORF64, IGHV3-30, IGHV3-33, IGKV3D-20, IGKV1D-39, IGKV1D-33, IGKV2D-28, OAS1, MMP19, DNASE1L3, IGKV2-30, IGLV3-19, IGHV2-70, C1QB, C1QA, IGHV2-5, IGKV2D-30, IGHV4-59, IGHV3-48, IGLV3-1, DEFB107B, IGLV2-11, WNT6, IGLV1-40, IGLV3-27, IGLV1-47, IGKV1-39,…	210	1610	18224	3.55748	4.27382e-18	4.27382e-18	4.16353e-18
GOTERM_CC_DIRECT	GO:0072562~blood microparticle	24	8.21918	1.81917e-19	C1QB, IGHM, IGKV1-5, IGHV3-13, IGKV3D-11, IGKV1D-33, OAZ3, IGKV1D-12, IGLL5, IGHG4, IGHG2, IGKV2D-28, IGLV1-47, IGKV1-39, IGKV1-17, IGLV3-21, IGHD, IGLC3, IGLC2, IGHA1, IGHA2, IGKV3-20, IGKV2-30, C1QC	210	152	18224	13.7023	2.81972e-17	1.40986e-17	1.37348e-17
GOTERM_CC_DIRECT	GO:0005886~plasma membrane	97	33.2192	6.46434e-14	SLC4A3, LAMP5, IGLV2-8, IGKV1-16, IGKV1-17, PALM, IGKV1-12, IGHV3-7, ENPP5, CMKLR1, PDGFRB, IGHV3-30, UNC5B, IGHV3-33, SLC6A12, IGKV1D-39, KRT5, KCNK17, IGKV1D-33, GPR162, IGKV2D-28, JAML, GPRIN1, CSF1R, IGKV2D-30, SDC3, IGHV4-59, CD1E, CD1C, CD1B, CD1A, IGLV2-11, WNT6, OR2I1P, IGLV1-40, IGLV1-47, IGLV2-14, IGLV1-44, CD14, SCN3B, FZD1, CD163, XCR1, GSDMA, FZD2, RASL10A, FZD4, IGHV3-11, IGHV3-13, …	210	4121	18224	2.04265	1.00153e-11	3.33991e-12	3.25372e-12
GOTERM_MF_DIRECT	GO:0034987~immunoglobulin receptor binding	9	3.08219	2.6826e-10	IGHM, IGLL5, IGHG4, IGHG2, IGLC3, IGHD, IGLC2, IGHA1, IGHA2	189	26	16881	30.9176	7.8332e-08	2.61107e-08	2.61107e-08
GOTERM_BP_DIRECT	GO:0050871~positive regulation of B cell activation	9	3.08219	3.04201e-10	IGHM, IGLL5, IGHG4, IGHG2, IGLC3, IGHD, IGLC2, IGHA1, IGHA2	191	26	16792	30.4325	2.33626e-07	2.59247e-08	2.55867e-08
GOTERM_BP_DIRECT	GO:0006910~phagocytosis, recognition	9	3.08219	5.93604e-10	IGHM, IGLL5, IGHG4, IGHG2, IGLC3, IGHD, IGLC2, IGHA1, IGHA2	191	28	16792	28.2588	4.55888e-07	4.55294e-08	4.49358e-08
GOTERM_BP_DIRECT	GO:0006911~phagocytosis, engulfment	9	3.08219	4.20082e-09	IGHM, IGLL5, IGHG4, IGHG2, IGLC3, IGHD, IGLC2, IGHA1, IGHA2	191	35	16792	22.607	3.22622e-06	2.92912e-07	2.89093e-07
GOTERM_BP_DIRECT	GO:0050853~B cell receptor signaling pathway	9	3.08219	1.54568e-07	IGHM, IGLL5, IGHG4, IGHG2, IGLC3, IGHD, IGLC2, IGHA1, IGHA2	191	54	16792	14.6527	0.000118701	9.87947e-06	9.75066e-06
GOTERM_BP_DIRECT	GO:0002250~adaptive immune response	12	4.10959	9.68176e-07	IGHM, CD4, IGKV2D-30, CD209, IGKV2-28, IGKV3D-20, IGKV1-12, CD1E, CD1C, CD1B, LILRA4, CD1A	191	148	16792	7.12834	0.000743283	5.71224e-05	5.63776e-05
GOTERM_CC_DIRECT	GO:0042571~immunoglobulin complex, circulating	6	2.05479	1.92935e-06	IGLL5, IGHG4, IGHG2, IGLC3, IGHD, IGLC2	210	19	18224	27.4045	0.000299004	7.47621e-05	7.28328e-05
GOTERM_CC_DIRECT	GO:0070062~extracellular exosome	58	19.863	7.3147e-06	SPON2, IGHM, ACY3, CLIC3, HEXA, MAGEF1, IGKV3D-11, IGHG4, IGHG2, IGKV1-16, IGKV1-17, VSIG4, IGLC2, GGACT, IGHV3-7, PDGFRB, IGHV3-33, KRT5, IGKV1D-33, HDHD2, KRT74, UPK3A, MBLAC2, IGKV2D-28, IGHD, IGKV2-30, IGLV3-19, C1QB, C1QA, GRN, SEMA3G, IGHV4-59, PSMA8, IGLV2-11, WNT6, IGLV1-47, IGKV1-39, IGLV2-14, IGLV3-21, CD14, IGHA1, IGHA2, FZD4, IGKV1-5, IGHV3-13, NAGA, PGA3, ALOX15B, PSMB9, IGKV1D-12, I…	210	2811	18224	1.79057	0.00113314	0.000226756	0.000220904
GOTERM_MF_DIRECT	GO:0030884~exogenous lipid antigen binding	4	1.36986	1.33729e-05	CD1E, CD1C, CD1B, CD1A	189	5	16881	71.454	0.00389731	0.00078098	0.00078098
GOTERM_MF_DIRECT	GO:0030883~endogenous lipid antigen binding	4	1.36986	1.33729e-05	CD1E, CD1C, CD1B, CD1A	189	5	16881	71.454	0.00389731	0.00078098	0.00078098
GOTERM_BP_DIRECT	GO:0045087~innate immune response	17	5.82192	3.17505e-05	C1QB, C1QA, SPON2, IGHM, CSF1R, DEFB107B, IGLL5, IGHG4, IGHG2, CD209, IGHD, IGLC3, CD14, IGLC2, IGHA1, IGHA2, C1QC	191	430	16792	3.47576	0.0240899	0.00173947	0.0017168
GOTERM_CC_DIRECT	GO:0009897~external side of plasma membrane	12	4.10959	3.63233e-05	IGHM, IGLL5, IGHG4, CD4, IGHG2, IGLC3, IGHD, CD27, IGLC2, IGHA1, MS4A2, IGHA2	210	213	18224	4.88907	0.0056144	0.000938353	0.000914137
GOTERM_BP_DIRECT	GO:0048007~antigen processing and presentation, exogenous lipid antigen via MHC class Ib	4	1.36986	4.8267e-05	CD1E, CD1C, CD1B, CD1A	191	7	16792	50.2378	0.0363913	0.00246805	0.00243587
GOTERM_MF_DIRECT	GO:0071723~lipopeptide binding	4	1.36986	7.30595e-05	CD1E, CD1C, CD1B, CD1A	189	8	16881	44.6587	0.0211082	0.00355556	0.00355556
KEGG_PATHWAY	hsa04640:Hematopoietic cell lineage	7	2.39726	9.9637e-05	CSF1R, CD4, CD1E, CD14, CD1C, CD1B, CD1A	61	87	6879	9.07349	0.0113934	0.0115579	0.0115579
GOTERM_MF_DIRECT	GO:0030881~beta-2-microglobulin binding	4	1.36986	0.000210015	CD1E, CD1C, CD1B, CD1A	189	11	16881	32.4791	0.0594879	0.00876063	0.00876063
GOTERM_BP_DIRECT	GO:0042742~defense response to bacterium	7	2.39726	0.00616157	IGLL5, IGHG4, IGHG2, IGLC3, IGHD, IGLC2, DEFB107B	191	145	16792	4.24423	0.99132	0.29537	0.291519
GOTERM_CC_DIRECT	GO:0009986~cell surface	14	4.79452	0.00993896	FZD1, PDGFRB, ACVRL1, IGHM, CSF1R, CIITA, FZD4, SDC3, CD1B, GRIN1, LRFN3, WNT6, CD209, FOLR2	210	542	18224	2.24157	0.787379	0.220077	0.214398
KEGG_PATHWAY	hsa05217:Basal cell carcinoma	4	1.36986	0.0114161	FZD1, WNT6, FZD2, FZD4	61	54	6879	8.35337	0.732972	0.441423	0.441423
KEGG_PATHWAY	hsa05150:Staphylococcus aureus infection	4	1.36986	0.0114161	C1QB, C1QA, SELPLG, C1QC	61	54	6879	8.35337	0.732972	0.441423	0.441423
GOTERM_BP_DIRECT	GO:0006024~glycosaminoglycan biosynthetic process	4	1.36986	0.0118422	PDGFRB, HEXA, SDC3, B3GALT6	191	42	16792	8.37297	0.999894	0.534294	0.527328
GOTERM_CC_DIRECT	GO:0005887~integral component of plasma membrane	26	8.90411	0.020359	ACVRL1, CSF1R, SELPLG, GUCY2D, LRP1, CD1E, CD1C, SLC4A3, CD1A, EDA2R, PALM, MFSD3, FFAR4, SLC18A1, CMKLR1, CD163, XCR1, AVPR1B, FZD4, SLC6A12, KCNK17, GRIN1, JTB, CD27, MS4A2, SIGLEC6	210	1415	18224	1.59456	0.958754	0.392768	0.382632
GOTERM_BP_DIRECT	GO:0060071~Wnt signaling pathway, planar cell polarity pathway	5	1.71233	0.0205169	FZD1, FZD2, FZD4, PSMB9, PSMA8	191	92	16792	4.77806	1	0.874248	0.86285
GOTERM_CC_DIRECT	GO:0005602~complement component C1 complex	2	0.684932	0.0228059	C1QB, C1QA	210	2	18224	86.781	0.972008	0.392768	0.382632
GOTERM_MF_DIRECT	GO:0042813~Wnt-activated receptor activity	3	1.0274	0.0246229	FZD1, FZD2, FZD4	189	22	16881	12.1797	0.999311	0.898735	0.898735
KEGG_PATHWAY	hsa05133:Pertussis	4	1.36986	0.0273347	C1QB, C1QA, CD14, C1QC	61	75	6879	6.01443	0.958715	0.678684	0.678684
GOTERM_MF_DIRECT	GO:0005019~platelet-derived growth factor beta-receptor activity	2	0.684932	0.0330416	PDGFRB, CSF1R	189	3	16881	59.545	0.999945	1	1
GOTERM_CC_DIRECT	GO:0071748~monomeric IgA immunoglobulin complex	2	0.684932	0.034014	IGHA1, IGHA2	210	3	18224	57.854	0.995317	0.439347	0.428009
GOTERM_CC_DIRECT	GO:0071752~secretory dimeric IgA immunoglobulin complex	2	0.684932	0.034014	IGHA1, IGHA2	210	3	18224	57.854	0.995317	0.439347	0.428009
GOTERM_CC_DIRECT	GO:0071751~secretory IgA immunoglobulin complex	2	0.684932	0.034014	IGHA1, IGHA2	210	3	18224	57.854	0.995317	0.439347	0.428009
KEGG_PATHWAY	hsa04514:Cell adhesion molecules (CAMs)	5	1.71233	0.0348317	CD4, SELPLG, SDC3, MADCAM1, SIGLEC1	61	142	6879	3.97079	0.983043	0.678684	0.678684
KEGG_PATHWAY	hsa05020:Prion diseases	3	1.0274	0.0351043	C1QB, C1QA, C1QC	61	34	6879	9.95034	0.983585	0.678684	0.678684
GOTERM_BP_DIRECT	GO:0030203~glycosaminoglycan metabolic process	3	1.0274	0.0423394	SDC3, B3GAT1, B3GALT6	191	29	16792	9.09478	1	1	0.988251
GOTERM_BP_DIRECT	GO:0030855~epithelial cell differentiation	4	1.36986	0.0449489	FZD1, FZD2, UPK3A, CES1	191	70	16792	5.02378	1	1	0.988251
GOTERM_MF_DIRECT	GO:0017147~Wnt-protein binding	3	1.0274	0.0464497	FZD1, FZD2, FZD4	189	31	16881	8.64363	0.999999	1	1
GOTERM_CC_DIRECT	GO:1990111~spermatoproteasome complex	2	0.684932	0.0560477	PSMB9, PSMA8	210	5	18224	34.7124	0.999869	0.668261	0.651016
KEGG_PATHWAY	hsa04916:Melanogenesis	4	1.36986	0.0562543	FZD1, WNT6, FZD2, FZD4	61	100	6879	4.51082	0.998717	0.932214	0.932214
GOTERM_BP_DIRECT	GO:0060022~hard palate development	2	0.684932	0.0660073	FZD1, FZD2	191	6	16792	29.3054	1	1	0.988251
GOTERM_BP_DIRECT	GO:0060267~positive regulation of respiratory burst	2	0.684932	0.0660073	IGHA1, IGHA2	191	6	16792	29.3054	1	1	0.988251
GOTERM_BP_DIRECT	GO:0003150~muscular septum morphogenesis	2	0.684932	0.0660073	FZD1, FZD2	191	6	16792	29.3054	1	1	0.988251
GOTERM_CC_DIRECT	GO:0043202~lysosomal lumen	4	1.36986	0.0742305	PDGFRB, HEXA, SDC3, CD1E	210	85	18224	4.08381	0.999994	0.821837	0.800629
GOTERM_BP_DIRECT	GO:0061298~retina vasculature development in camera-type eye	2	0.684932	0.0765792	PDGFRB, ACVRL1	191	7	16792	25.1189	1	1	0.988251
GOTERM_BP_DIRECT	GO:0019731~antibacterial humoral response	3	1.0274	0.0884777	IGHM, IGHA1, IGHA2	191	44	16792	5.99429	1	1	0.988251
GOTERM_BP_DIRECT	GO:0030182~neuron differentiation	4	1.36986	0.0930182	FZD1, WNT6, FZD2, FZD4	191	95	16792	3.70174	1	1	0.988251
GOTERM_BP_DIRECT	GO:0003151~outflow tract morphogenesis	3	1.0274	0.0954184	FZD1, HEYL, FZD2	191	46	16792	5.73367	1	1	0.988251
GOTERM_BP_DIRECT	GO:0090197~positive regulation of chemokine secretion	2	0.684932	0.097367	CSF1R, ALOX15B	191	9	16792	19.5369	1	1	0.988251
GOTERM_BP_DIRECT	GO:0003094~glomerular filtration	2	0.684932	0.097367	IGHA1, IGHA2	191	9	16792	19.5369	1	1	0.988251
KEGG_PATHWAY	hsa04360:Axon guidance	4	1.36986	0.0986361	UNC5B, SEMA3G, PAK6, NTN3	61	127	6879	3.55183	0.999993	1	1

## Sheet: GOs_Donor
Up-regulated
Category	Term	Count	%	PValue	Genes	List Total	Pop Hits	Pop Total	Fold Enrichment	Bonferroni	Benjamini	FDR
GOTERM_CC_DIRECT	GO:0005886~plasma membrane	253	26.7442	2.02136e-11	IFITM3, IL1RN, IFITM2, HPSE2, C4BPA, ICAM5, GPR176, EVA1A, TMEM88, OXER1, SCN1B, GPR179, SLC12A9, CALN1, UNC13C, PAQR6, ENTPD2, UNC5A, IL1R1, IL1R2, SLC11A1, SLC51A, GABRG3, CLDN4, CLDN9, KCNQ3, TLN2, RIN1, ENPEP, IGSF3, STXBP2, HPN, SLC22A1, PCDH15, FPR1, TGFA, LPAR2, SLC30A10, PPL, GABARAP, SMIM9, ART1, FLRT2, S100A12, KCNN1, GSG1L, KCNN2, TRPM6, TRPM3, NTSR1, SLC19A1, SLC10A6, CADM2, SRPK1, AB…	768	4121	18224	1.4568	8.44929e-09	8.4493e-09	8.12588e-09
GOTERM_MF_DIRECT	GO:0005509~calcium ion binding	68	7.18816	6.1848e-10	RYR2, CLSTN2, DGKB, PCDH11X, DYSF, GUCA1A, EFCAB6, CDH9, SLC8A1, CDH8, RPH3A, ADGRE2, MMP25, ADGRE3, EFHD1, PHF24, SVEP1, ANXA9, PRSS3, EDIL3, CALN1, PLA2G12B, EGFL6, S100A2, ANXA3, EPDR1, EML1, RCN3, MYL6, PADI2, CDH13, CDHR4, S100A4, VWA2, PADI4, S100A9, S100A8, CDH18, NECAB2, NECAB1, C1R, NRXN1, CACNA1B, PCDH15, CACNA1A, CACNA1E, AIF1, RASGRP4, FSTL5, EGFLAM, PRRG2, S100A13, S100A12, SLIT3, S1…	710	717	16881	2.25491	5.34367e-07	5.34367e-07	5.34367e-07
GOTERM_CC_DIRECT	GO:0031225~anchored component of membrane	21	2.21987	4.69873e-08	NTM, PLAUR, TNFRSF10C, ART1, MMP25, FCGR3B, VNN2, VNN3, CA4, DPEP2, CNTN1, GPC3, CDH13, ALPL, CNTN3, GPC5, CNTN4, MDGA2, GPC6, CD177, OPCML	768	113	18224	4.40985	1.96405e-05	9.82034e-06	9.44444e-06
GOTERM_CC_DIRECT	GO:0016021~integral component of membrane	281	29.704	3.23175e-07	IFITM3, SPI1, IFITM2, PGAP2, THSD7B, LST1, ICAM5, HS6ST2, HS6ST3, NDST2, GPR176, EVA1A, TMEM88, OXER1, GPR179, SLC12A9, IER3, CALN1, PAQR6, ENTPD2, UNC5A, IL1R1, DAPK2, IL1R2, SLC11A1, MCEMP1, SLC51A, GABRG3, CLDN6, CH25H, POR, CLDN4, CLDN9, NINJ2, TYRO3, ASTN1, ENPEP, IGSF3, STXBP2, HPN, SLC22A1, PCDH15, FPR1, TGFA, LPAR2, TMTC1, SLC30A10, SMIM9, PKHD1, CYB5R2, FLRT2, ADAMTS18, AGMO, ST3GAL4, KC…	768	5163	18224	1.29148	0.000135078	4.50291e-05	4.33055e-05
GOTERM_BP_DIRECT	GO:0007155~cell adhesion	44	4.65116	1.37015e-06	CNTNAP3, ROBO2, NLGN1, COL15A1, CSF3R, TNFAIP6, LAMA4, CTNND2, NTM, LAMA3, ICAM5, CDH8, ROBO1, ADGRE2, HAS1, FLOT2, HES1, SVEP1, CTNNA3, MPDZ, EDIL3, SCN1B, OPCML, MAGI1, MYBPC3, EGFL6, DSCAM, SIGLEC12, MYBPH, HCK, NPHS1, ITGAD, COL7A1, NINJ2, TYRO3, CNTN1, PKP1, ITGA7, CDH13, CNTN3, CNTN4, TLN2, CNTNAP5, NECTIN2	722	459	16792	2.22949	0.00372807	0.00373366	0.00373229
GOTERM_MF_DIRECT	GO:0050786~RAGE receptor binding	7	0.739958	2.07235e-06	FPR1, S100A13, S100A12, S100A4, S100P, S100A9, S100A8	710	11	16881	15.1302	0.00178891	0.000895257	0.000895257
GOTERM_CC_DIRECT	GO:0045211~postsynaptic membrane	26	2.74841	3.08146e-06	GRIA1, CHRM3, NLGN1, CHRNA3, CLSTN2, GRIK3, LIN7A, GRIK2, LRRTM4, CHRNA10, LRRC4C, MPDZ, DLGAP2, LZTS1, ANKS1B, GABBR2, CADPS2, NTRK2, GRID1, KCNB1, GABRG3, GRIP2, KCTD8, CPEB1, LRFN1, SHANK2	768	211	18224	2.92397	0.00128722	0.000322013	0.000309687
GOTERM_CC_DIRECT	GO:0030054~cell junction	42	4.43975	4.977e-06	GRIA1, CHRM3, NLGN1, CHRNA3, NRXN1, GRIK3, GRIK2, TMEM240, RIMS2, RPH3A, EGFLAM, BASP1, LRRTM4, GSG1L, CHRNA10, RABAC1, ERC2, LRRC4C, HCRT, DLGAP2, LZTS1, ANKS1B, MAGI1, UNC13C, GABBR2, CADPS2, SYT2, DSCAM, GRID1, KCNB1, CADPS, ARHGAP28, SHISA9, SYN2, GABRG3, TJP1, KCTD8, SDK1, CPEB1, IMPDH1, LRFN1, SHANK2	768	459	18224	2.1713	0.00207823	0.000412322	0.000396539
GOTERM_CC_DIRECT	GO:0005887~integral component of plasma membrane	95	10.0423	5.91849e-06	CHRM3, FLT1, CSF3R, TENM3, STEAP4, PCDH11X, GRIK3, ICAM5, GRIK2, ADRA1A, SLC8A1, SLC8A2, BEST1, PTPRG, ROBO1, GPR176, GRM8, FFAR3, FFAR2, CD37, TNFSF12-TNFSF13, SLC16A3, IFITM5, SEMA6B, HS3ST3B1, GPR39, KCNH5, DSCAM, SCARA5, SLC2A10, IL1R1, SLC11A1, PLAUR, TMPRSS11E, TMEM130, ADRA2B, CLDN4, GPRC5A, NRG3, NINJ2, CEACAM4, TYRO3, TLR5, RHCE, CNGB1, CD63, NLGN1, ENPEP, NRXN1, HPN, SLC22A1, NRXN3, FPR…	768	1415	18224	1.59312	0.00247088	0.000412322	0.000396539
GOTERM_BP_DIRECT	GO:0006954~inflammatory response	35	3.69979	4.23834e-05	ORM1, CEBPB, CXCL8, TNFAIP6, FPR1, LY96, CXCL1, IL27, AIF1, AGER, PYCARD, ADGRE2, MMP25, CXCR1, NLRP6, HYAL1, PROK2, S100A12, FFAR3, IL10RB, CCL20, SLC11A1, TNFRSF10C, NR1H4, CYBA, HCK, BCL6, IL1B, CARD18, NOX4, CHI3L1, BMPR1B, TLR5, S100A9, S100A8	722	379	16792	2.1478	0.109115	0.0577474	0.0577262
GOTERM_CC_DIRECT	GO:0016324~apical plasma membrane	29	3.06554	4.26045e-05	ENPEP, STXBP2, HPN, PKHD1, CA4, FLOT1, FLOT2, TRPM6, MPDZ, LZTS1, SLC19A1, ABCG8, LHFPL5, SHROOM3, CYBA, CYP4F12, USH2A, SHROOM4, TJP1, GPR143, SLC9A4, CLDN4, VANGL2, P2RX2, PIP, KCNMA1, TRPV5, NOX4, SHANK2	768	291	18224	2.36476	0.0176514	0.0025441	0.00244672
GOTERM_CC_DIRECT	GO:0005578~proteinaceous extracellular matrix	27	2.85412	6.90209e-05	COL15A1, SERPINA1, HPSE2, COL14A1, CRISP3, NTN3, ADAMTSL1, ADAMTS15, WNT6, MMP25, ADAMTS2, FLRT2, ADAMTS18, GPC3, GPC5, SLIT3, PI3, GPC6, ADAMTS9, COL26A1, COL22A1, PRSS36, MMP9, SMOC2, CHI3L1, ALPL, COL9A2	768	268	18224	2.39062	0.0284395	0.00360634	0.0034683
GOTERM_CC_DIRECT	GO:0043020~NADPH oxidase complex	6	0.634249	8.0636e-05	NCF1, NCF4, NCF1B, NCF1C, NOX4, CYBA	768	12	18224	11.8646	0.0331455	0.00374509	0.00360174
GOTERM_CC_DIRECT	GO:0030315~T-tubule	9	0.951374	0.000150992	RTN2, STAC, NOS1AP, DYSF, KCNN2, NOS1, ADRA1A, SLC8A1, SCN1B	768	38	18224	5.62007	0.0611687	0.00631147	0.00606988
GOTERM_BP_DIRECT	GO:0050910~detection of mechanical stimulus involved in sensory perception of sound	6	0.634249	0.000208441	TMC1, HPN, PCDH15, LHFPL5, CHRNA10, TMC2	722	14	16792	9.96755	0.433495	0.165729	0.165668
GOTERM_BP_DIRECT	GO:0007165~signal transduction	76	8.03383	0.000243271	GPR27, ARHGAP9, SH3GL3, CHRM3, CSF3R, TENM3, CXCL8, TNFAIP6, CTNND2, GUCA1A, SECTM1, ADM, CXCL1, SHB, ADRA1A, PYCARD, SHE, OR52W1, TNFSF12-TNFSF13, ANXA9, ANKDD1A, UNC5A, PLAUR, NRG2, CLDN4, GPRC5A, IL1RAPL2, IL1B, TYRO3, PKP1, LTB, RIN1, S100A9, TRIM54, TRIM55, GRIA1, COL15A1, CHRNA3, PDE1C, NRXN1, NRXN3, FPR1, RAP1GAP, ERBB4, CHRNA10, SFN, PDE6A, IGFBP6, S100A11, PAK5, REM2, SH2B2, LINGO1, RCVR…	722	1161	16792	1.52246	0.484819	0.165729	0.165668
GOTERM_BP_DIRECT	GO:0007158~neuron cell-cell adhesion	6	0.634249	0.000423333	NLGN1, NRXN1, NINJ2, NRXN3, CNTN4, ASTN1	722	16	16792	8.72161	0.684706	0.230717	0.230632
GOTERM_CC_DIRECT	GO:0005615~extracellular space	83	8.77378	0.000446789	ORM1, IL1RN, FLT1, SERPINA1, CXCL8, TNFAIP6, COL14A1, CRISP3, PCSK9, SECTM1, ADM, C4BPA, CXCL1, IL27, SERPINA9, CLEC18A, LOXL1, PTPRG, HYAL1, FAM3B, TNFSF12-TNFSF13, PRSS3, ADAMTS9, CAMP, EGFL6, SPINK8, CLEC11A, NRG2, MMP9, F3, DKK2, VGF, SLPI, NRG3, IL1B, CFAP58, CHI3L1, CDH13, S100A4, VWA2, LTB, S100A9, S100A8, CD63, COL15A1, NLGN1, SEMA3B, PCDH15, LY96, TGFA, PLG, RETN, CST7, WNT6, ADAMTS15, F…	768	1347	18224	1.46215	0.17039	0.016978	0.0163281
GOTERM_BP_DIRECT	GO:0007612~learning	10	1.05708	0.000667945	FOSL1, NTRK2, JUN, NRXN1, NRXN3, FGF13, PAK5, NTSR1, SHANK2, SLC8A2	722	57	16792	4.08028	0.838205	0.303358	0.303247
GOTERM_CC_DIRECT	GO:0005576~extracellular region	95	10.0423	0.000681766	CNTNAP3, CDA, ORM1, SERPINA1, CSF3R, CXCL8, COL14A1, CRISP3, ADM, C4BPA, CXCL1, IL27, DMKN, TREM1, LOXL1, WFDC3, PYCARD, GLT1D1, ADAMTS2, ADGRE3, FAM3B, PROK2, LIPM, SVEP1, TNFSF12-TNFSF13, LIPK, PRSS3, PGLYRP1, INSL3, SCN1B, CAMP, SPINK4, PLA2G12B, COL27A1, DSCAM, IL1R1, IL1R2, CLEC11A, BOLA1, EPDR1, NRG2, C4ORF48, TMPRSS11E, MMP9, TUBA4A, DKK2, NRG3, IL1B, CLPSL1, S100A9, S100A8, ITIH5, COL15A1…	768	1610	18224	1.40017	0.248042	0.0237482	0.0228392
GOTERM_MF_DIRECT	GO:0016175~superoxide-generating NADPH oxidase activity	5	0.528541	0.0008037	NCF1, NCF1B, NCF1C, NOX4, CYBA	710	11	16881	10.8073	0.500764	0.215237	0.215237
GOTERM_MF_DIRECT	GO:0005102~receptor binding	29	3.06554	0.000996466	BLK, LAMA4, NRXN1, LAMA3, ADM, PLG, CXCL1, IL27, VTCN1, NTN3, CHRNA10, IGFBP6, TNFSF12-TNFSF13, INSL3, CD276, GSTK1, CADM2, PLAUR, NRG2, BMX, EFNA1, PTPRD, HCK, AMACR, NRG3, LTB, HCST, NECTIN2, HSPA1A	710	353	16881	1.95327	0.57742	0.215237	0.215237
GOTERM_BP_DIRECT	GO:0007268~chemical synaptic transmission	22	2.32558	0.00162127	GRIA1, GABBR2, UNC13C, NRXN1, CACNA1B, GRIK2, SYN2, CACNA1E, GABARAP, PTPRD, GPR176, RIT2, LRFN1, KCNQ3, KCNN1, FLOT2, ASIC2, HCRT, FGF12, SCN1B, NTSR1, SCN2B	722	240	16792	2.13195	0.988004	0.558248	0.558043
GOTERM_CC_DIRECT	GO:0005604~basement membrane	11	1.16279	0.00171533	LAD1, SMOC2, FRAS1, EGFLAM, EGFL6, LAMA4, COL7A1, LAMA3, VWA2, USH2A, LOXL1	768	79	18224	3.30406	0.512089	0.0551544	0.0530432
GOTERM_BP_DIRECT	GO:0045730~respiratory burst	5	0.528541	0.00176641	NCF1, SLC11A1, NCF1B, NCF1C, CYBA	722	13	16792	8.94524	0.991929	0.558248	0.558043
GOTERM_BP_DIRECT	GO:0045087~innate immune response	33	3.48837	0.00184375	BLK, PGLYRP2, NCF1, C1R, CRISP3, LY96, C4BPA, IL27, PRDM1, TREM1, AGER, LILRA5, PYCARD, NLRP6, S100A12, PGLYRP1, CAMP, F12, NR1H4, CYBA, BMX, SRPK1, MARCO, CLEC4D, SLPI, TBKBP1, PADI4, CLEC4E, TLR5, S100A9, S100A8, APOBEC3A, MSRB1	722	430	16792	1.78489	0.993466	0.558248	0.558043
GOTERM_BP_DIRECT	GO:0071805~potassium ion transmembrane transport	14	1.47992	0.0020837	KCNH5, KCNB1, KCNE5, KCNIP4, HPN, SLC9A4, KCNU1, KCNMA1, KCNQ3, KCNN1, KCNN2, SLC12A9, CNGB1, HCN1	722	121	16792	2.69096	0.996607	0.567809	0.567601
GOTERM_BP_DIRECT	GO:0060402~calcium ion transport into cytosol	5	0.528541	0.0023896	RYR2, JPH2, TRPV5, ADRA1A, SLC8A1	722	14	16792	8.30629	0.998529	0.59197	0.591753
GOTERM_CC_DIRECT	GO:0005923~bicellular tight junction	13	1.37421	0.00286107	MAGI1, AOC1, LIN7A, PARD3B, TJP1, CLDN6, EPB41L4B, CLDN4, JAML, CLDN9, WNK3, MPDZ, CGNL1	768	113	18224	2.7299	0.698094	0.0854233	0.0821535
GOTERM_BP_DIRECT	GO:0034765~regulation of ion transmembrane transport	13	1.37421	0.00289186	KCNH5, KCNB1, CACNA1B, KCNJ15, CACNA1A, CACNA1E, SCN10A, KCNU1, KCNMA1, KCNQ3, ASIC2, SCN2A, HCN1	722	111	16792	2.72387	0.999627	0.607184	0.606961
GOTERM_BP_DIRECT	GO:0007399~nervous system development	24	2.537	0.00311645	CHRM3, CHRNA3, SRRM4, NLGN1, RBFOX1, DSCAM, GDA, AVIL, CXCL1, ROBO1, NELL1, ERBB4, NINJ2, GNG8, CNTN3, HES1, CNTN4, FGF13, ZNF423, SIM1, FGF12, SH2B2, HES4, SCN2B	722	287	16792	1.94489	0.999798	0.607184	0.606961
GOTERM_BP_DIRECT	GO:1901379~regulation of potassium ion transmembrane transport	5	0.528541	0.00314886	DPP10, DPP6, KCNE5, KCNIP4, KCNN2	722	15	16792	7.75254	0.999815	0.607184	0.606961
GOTERM_CC_DIRECT	GO:0043197~dendritic spine	12	1.2685	0.00320622	GRIA1, NLGN1, KCNN2, NOS1, ASIC2, BAIAP2, LZTS1, SLC8A1, NTSR1, SHANK2, ANKS1B, SLC8A2	768	100	18224	2.8475	0.738769	0.0893465	0.0859266
GOTERM_BP_DIRECT	GO:0007156~homophilic cell adhesion via plasma membrane adhesion molecules	16	1.69133	0.0033423	ROBO2, TENM3, DSCAM, CLSTN2, CADM2, PCDH11X, PCDH15, CDH9, CDH8, ROBO1, SDK1, CDH13, CDHR4, FAT3, CDH18, NECTIN2	722	158	16792	2.3552	0.999891	0.607184	0.606961
KEGG_PATHWAY	hsa04080:Neuroactive ligand-receptor interaction	23	2.43129	0.00386921	GRIA1, GABBR2, CHRM3, CHRNA3, GRID1, SCTR, GRIK3, FPR1, LPAR2, PLG, GRIK2, GABRG3, ADRA1A, ADRA2B, MCHR2, CALCR, P2RX2, HRH2, GRM8, CHRNA10, PRSS3, S1PR4, NTSR1	297	277	6879	1.92317	0.605608	0.505648	0.505648
GOTERM_CC_DIRECT	GO:0045202~synapse	17	1.79704	0.00417022	CHRM3, NLGN1, DSCAM, CADM2, PCDH15, NMNAT2, SHISA9, SYN2, SHISA6, RPH3A, SDK1, CPEB1, EGFLAM, FLRT2, NOS1, TLN2, CPEB2	768	181	18224	2.22871	0.825669	0.105772	0.101724
GOTERM_CC_DIRECT	GO:0042734~presynaptic membrane	9	0.951374	0.00430175	RIMS2, KCTD8, FOSL1, CADPS2, UNC13C, NRXN1, GRM8, GRIK2, ERC2	768	62	18224	3.44456	0.835033	0.105772	0.101724
GOTERM_MF_DIRECT	GO:0008289~lipid binding	15	1.58562	0.00458264	ACBD7, CADPS2, SH3GL3, BAD, CADPS, FABP5P3, LPAR2, LTC4S, FABP6, DLC1, S100A13, FFAR3, FFAR2, S1PR4, BPIFC	710	151	16881	2.36186	0.981098	0.754094	0.754094
GOTERM_BP_DIRECT	GO:0007613~memory	9	0.951374	0.00484102	NQO2, CEBPB, HRH2, PLK2, FGF13, RIN1, PAK5, SHANK2, SLC8A2	722	62	16792	3.37611	0.999998	0.824486	0.824183
GOTERM_CC_DIRECT	GO:0098793~presynapse	9	0.951374	0.00523344	CADPS2, BLOC1S6, NLGN1, NRXN1, CADPS, CACNA1B, NRXN3, CACNA1A, LIN7A	768	64	18224	3.33691	0.888454	0.121532	0.11688
GOTERM_CC_DIRECT	GO:0070062~extracellular exosome	145	15.3277	0.00587763	IFITM3, SH3GL3, IL1RN, STEAP4, PGLYRP2, GDA, CPNE4, PCDH11X, SSC4D, HS6ST2, RIMS2, CYSRT1, BASP1, FAM3B, PRSS3, PGLYRP1, CD177, SLC12A9, GSTK1, ENTPD2, KRT7, EPDR1, UPB1, TUBA4A, MYL6, SCN10A, SLPI, DAAM2, PKP1, PADI2, S100A4, S100A9, HPD, S100A8, ENPEP, FKBP2, STXBP2, HPN, PCDH15, LIN7A, PPL, PKHD1, WNT6, DPP6, PCBP3, FLRT2, ST3GAL4, S100A13, MYH14, SFN, PI3, IGFBP6, S100A11, CD276, NEBL, LRRN4,…	768	2811	18224	1.22402	0.914915	0.129308	0.124358
GOTERM_MF_DIRECT	GO:0015269~calcium-activated potassium channel activity	5	0.528541	0.00589506	KCNU1, HPN, KCNMA1, KCNN1, KCNN2	710	18	16881	6.60446	0.993954	0.754094	0.754094
GOTERM_MF_DIRECT	GO:0005516~calmodulin binding	17	1.79704	0.00616452	RYR2, KCNH5, MYO10, PDE1C, DAPK2, ADCY1, SLC8A1, SLC8A2, TJP1, RIT2, TRPV5, KCNQ3, KCNN1, MYH14, KCNN2, NOS1, CAMK1G	710	189	16881	2.13859	0.995217	0.754094	0.754094
GOTERM_BP_DIRECT	GO:0030593~neutrophil chemotaxis	9	0.951374	0.00708303	CSF3R, CXCL8, JAML, CCL20, IL1B, S100A12, TREM1, S100A9, S100A8	722	66	16792	3.17149	1	1	1
GOTERM_MF_DIRECT	GO:0016176~superoxide-generating NADPH oxidase activator activity	4	0.422833	0.00709403	NCF1, NCF4, NCF1B, NCF1C	710	10	16881	9.51042	0.997869	0.754094	0.754094
GOTERM_CC_DIRECT	GO:0001725~stress fiber	8	0.845666	0.00720755	VANGL2, NEBL, MYH14, NOX4, CYBA, SHROOM4, SH2B2, PDLIM7	768	54	18224	3.51543	0.951377	0.150638	0.144872
GOTERM_CC_DIRECT	GO:0009986~cell surface	36	3.8055	0.00824131	GRIA1, ROBO2, CD63, NLGN1, FAM89B, CLSTN2, IGSF3, NRXN1, HPN, LPAR2, PCSK9, TGFA, PLG, ROBO1, ART1, ADAMTS15, WNT6, EGFLAM, CA4, KCNN2, ANXA9, ADAMTS9, NTSR1, KCNH5, SCARA5, IL1R1, CLEC17A, F3, FAM234A, ITGAD, LRFN1, TREML2, KCNQ3, ITGA7, HCST, NECTIN2	768	542	18224	1.57611	0.968543	0.164041	0.157762
KEGG_PATHWAY	hsa04360:Axon guidance	13	1.37421	0.00827709	SEMA6B, ROBO2, NTNG2, UNC5A, DCC, LIMK2, SEMA3B, ROBO1, NTN3, EFNA1, SLIT3, LRRC4C, PAK5	297	127	6879	2.37087	0.863955	0.505648	0.505648
GOTERM_BP_DIRECT	GO:0006024~glycosaminoglycan biosynthetic process	7	0.739958	0.00860976	HS3ST3B1, NDST2, HAS1, GPC3, GPC5, GPC6, HS6ST2	722	42	16792	3.87627	1	1	1
GOTERM_BP_DIRECT	GO:0007411~axon guidance	15	1.58562	0.0086422	ROBO2, UNC5A, DCC, NRXN1, SEMA3B, NRXN3, PAX6, ROBO1, NTN3, EFNA1, NFASC, FLRT2, SLIT3, CNTN4, SCN1B	722	159	16792	2.19411	1	1	1
GOTERM_MF_DIRECT	GO:0005248~voltage-gated sodium channel activity	5	0.528541	0.00873325	SCN10A, SCN2A, SCN1B, HCN1, SCN2B	710	20	16881	5.94401	0.999489	0.754094	0.754094
KEGG_PATHWAY	hsa05132:Salmonella infection	10	1.05708	0.00897886	MAPK10, PYCARD, TJP1, JUN, CXCL8, IL1B, RHOG, CXCL1, TLR5, DYNC1I1	297	83	6879	2.79056	0.885211	0.505648	0.505648
GOTERM_BP_DIRECT	GO:0006801~superoxide metabolic process	5	0.528541	0.00942577	NCF1, NCF1B, NCF1C, NOX4, CYBA	722	20	16792	5.8144	1	1	1
KEGG_PATHWAY	hsa04621:NOD-like receptor signaling pathway	8	0.845666	0.00965834	MAPK10, PYCARD, NFKBIA, CXCL8, CASP5, IL1B, CARD18, CXCL1	297	56	6879	3.3088	0.902633	0.505648	0.505648
GOTERM_MF_DIRECT	GO:0051015~actin filament binding	13	1.37421	0.00967398	MYO10, NEBL, WIPF3, SHROOM3, AIF1, SHROOM4, AIF1L, BLOC1S6, MYH14, FSCN3, CTNNA3, TLN2, PKNOX2	710	132	16881	2.34158	0.999775	0.754094	0.754094
GOTERM_MF_DIRECT	GO:0017095~heparan sulfate 6-O-sulfotransferase activity	3	0.317125	0.0099886	SULT6B1, HS6ST2, HS6ST3	710	4	16881	17.832	0.999829	0.754094	0.754094
GOTERM_BP_DIRECT	GO:0072574~hepatocyte proliferation	3	0.317125	0.0104263	CEBPB, TGFA, PROX1	722	4	16792	17.4432	1	1	1
GOTERM_MF_DIRECT	GO:0005249~voltage-gated potassium channel activity	8	0.845666	0.0104735	KCNU1, KCNH5, KCNB1, KCNE5, KCNMA1, KCNQ3, HCN1, CNGB1	710	58	16881	3.27946	0.999888	0.754094	0.754094
KEGG_PATHWAY	hsa04380:Osteoclast differentiation	13	1.37421	0.0104906	JUN, SPI1, NCF1, IL1R1, NCF4, CYBA, LILRA5, MAPK10, NFKBIA, FOSL1, FCGR3B, CALCR, IL1B	297	131	6879	2.29848	0.920424	0.505648	0.505648
GOTERM_BP_DIRECT	GO:0045766~positive regulation of angiogenesis	12	1.2685	0.010522	FLT1, CXCL8, ANXA3, HYAL1, IL1B, ADM2, VEGFC, CHI3L1, ADM, TNFSF12-TNFSF13, F3, CAMP	722	115	16792	2.42688	1	1	1
GOTERM_CC_DIRECT	GO:0030018~Z disc	12	1.2685	0.0110136	RYR2, JPH2, KRT19, NEBL, NOS1AP, MYO18B, KCNN2, NOS1, ADRA1A, TRIM54, SLC8A1, MYPN	768	118	18224	2.41314	0.990238	0.20244	0.194691
GOTERM_BP_DIRECT	GO:0048167~regulation of synaptic plasticity	6	0.634249	0.0110673	VGF, HRH2, PLK2, CNTN4, BAIAP2, LZTS1	722	32	16792	4.3608	1	1	1
GOTERM_CC_DIRECT	GO:0014069~postsynaptic density	16	1.69133	0.011139	GRIA1, NTRK2, CHRNA3, NLGN1, CLSTN2, LIN7A, GRIK2, BAIAP2, GRIP2, CPEB1, LRFN1, MPDZ, LZTS1, DLGAP2, SHANK2, ANKS1B	768	184	18224	2.06341	0.990742	0.20244	0.194691
GOTERM_CC_DIRECT	GO:0043005~neuron projection	19	2.00846	0.0116589	GABBR2, PACRG, TENM3, MYO10, AVIL, LIN7A, RPH3A, FOSL1, CPEB1, RIT2, CASP5, STAR, FLRT2, CDH13, S100A4, FGF13, CPEB2, CAMK1G, SHANK2	768	237	18224	1.90234	0.992569	0.203059	0.195286
GOTERM_BP_DIRECT	GO:0060048~cardiac muscle contraction	7	0.739958	0.0119996	MYBPC3, RYR2, KCNE5, TNNI2, SLC8A1, SCN1B, SCN2B	722	45	16792	3.61785	1	1	1
GOTERM_CC_DIRECT	GO:0030424~axon	18	1.90275	0.0129241	NTNG2, TENM3, DSCAM, KCNB1, ANXA3, CADM2, DCC, AVIL, GRIK3, RAP1GAP, ROBO1, MYH14, CHRNA10, CNTN4, FGF13, SCN2A, HCN1, ADGRL3	768	222	18224	1.92399	0.99565	0.21609	0.207819
KEGG_PATHWAY	hsa04974:Protein digestion and absorption	10	1.05708	0.0129582	COL3A1, COL15A1, COL27A1, COL14A1, COL22A1, COL7A1, COL9A2, PRSS3, SLC8A1, SLC8A2	297	88	6879	2.632	0.956295	0.520486	0.520486
GOTERM_BP_DIRECT	GO:0060078~regulation of postsynaptic membrane potential	5	0.528541	0.0132987	SCN10A, SCN2A, SCN1B, HCN1, SCN2B	722	22	16792	5.28582	1	1	1
GOTERM_MF_DIRECT	GO:0050839~cell adhesion molecule binding	8	0.845666	0.0148474	PTPRD, NLGN1, TENM3, JAML, CADM2, NRXN1, NRXN3, NECTIN2	710	62	16881	3.06788	0.999998	0.986781	0.986781
GOTERM_BP_DIRECT	GO:0006955~immune response	29	3.06554	0.0148557	IFITM3, CEBPB, IL1RN, IFITM2, CXCL8, C1R, LST1, NCF4, SECTM1, CXCL1, CST7, FCGR3B, HRH2, TNFSF12-TNFSF13, SH2D6, PGLYRP1, S1PR4, CD276, IL10RB, CCL20, IL1R1, SLC11A1, IL1R2, OSM, TNFRSF10C, ITGAD, SLPI, IL1B, LTB	722	421	16792	1.60207	1	1	1
GOTERM_BP_DIRECT	GO:0042391~regulation of membrane potential	9	0.951374	0.0148918	RIMS2, CHRNA3, KCNH5, KCNMA1, SLC26A8, GRIK3, ASIC2, HCN1, CNGB1	722	75	16792	2.79091	1	1	1
GOTERM_BP_DIRECT	GO:0007416~synapse assembly	8	0.845666	0.0152502	SDK1, NLGN1, DSCAM, NRXN1, NRXN3, CACNA1A, SHANK2, ADGRL3	722	61	16792	3.05018	1	1	1
GOTERM_CC_DIRECT	GO:0042581~specific granule	4	0.422833	0.0154809	ANXA3, CRISP3, STXBP2, CAMP	768	13	18224	7.30128	0.998529	0.248886	0.239359
GOTERM_BP_DIRECT	GO:0001836~release of cytochrome c from mitochondria	5	0.528541	0.0155635	JUN, BCL2A1, BAD, SFN, BID	722	23	16792	5.056	1	1	1
GOTERM_MF_DIRECT	GO:0050544~arachidonic acid binding	3	0.317125	0.0161861	ALOX5AP, S100A9, S100A8	710	5	16881	14.2656	0.999999	0.998914	0.998914
GOTERM_BP_DIRECT	GO:0035418~protein localization to synapse	4	0.422833	0.0163298	NLGN1, NPHS1, NRXN1, ASIC2	722	13	16792	7.15619	1	1	1
GOTERM_BP_DIRECT	GO:0051965~positive regulation of synapse assembly	8	0.845666	0.016575	NTRK2, NLGN1, CLSTN2, FLRT2, NRXN1, NRXN3, ASIC2, ADGRL3	722	62	16792	3.00098	1	1	1
GOTERM_BP_DIRECT	GO:0098735~positive regulation of the force of heart contraction	3	0.317125	0.0168846	RYR2, NOS1, SLC8A1	722	5	16792	13.9546	1	1	1
GOTERM_BP_DIRECT	GO:0015015~heparan sulfate proteoglycan biosynthetic process, enzymatic modification	3	0.317125	0.0168846	HS3ST3B1, HS6ST2, HS6ST3	722	5	16792	13.9546	1	1	1
GOTERM_BP_DIRECT	GO:0070100~negative regulation of chemokine-mediated signaling pathway	3	0.317125	0.0168846	PADI2, SLIT3, ROBO1	722	5	16792	13.9546	1	1	1
GOTERM_BP_DIRECT	GO:0008360~regulation of cell shape	13	1.37421	0.0174941	MYO10, LST1, HPN, WIPF3, SHROOM3, BAIAP2, HCK, FGD5, DLC1, S100A13, MYH14, ITGA7, CSNK1A1L	722	140	16792	2.15964	1	1	1
KEGG_PATHWAY	hsa05200:Pathways in cancer	27	2.85412	0.0182666	SPI1, CSF3R, CXCL8, LAMA4, LAMA3, LPAR2, TGFA, ADCY1, RASGRP4, WNT6, MECOM, GNG4, GNG8, CTNNA3, BID, JUN, DCC, BAD, DAPK2, VEGFC, MMP9, MAPK10, NFKBIA, GNB2, FGF18, FGF13, FGF12	297	393	6879	1.59126	0.98802	0.571257	0.571257
KEGG_PATHWAY	hsa04514:Cell adhesion molecules (CAMs)	13	1.37421	0.0189629	NTNG2, NLGN1, NRXN1, NRXN3, VTCN1, CLDN6, NFASC, CLDN4, CLDN9, CNTN1, LRRC4C, NECTIN2, CD276	297	142	6879	2.12043	0.989896	0.571257	0.571257
GOTERM_CC_DIRECT	GO:0005901~caveola	8	0.845666	0.0190956	HCK, DLC1, KCNMA1, NOS1AP, FLOT1, CDH13, FLOT2, NOS1	768	65	18224	2.92051	0.999684	0.285091	0.274178
GOTERM_CC_DIRECT	GO:0001518~voltage-gated sodium channel complex	4	0.422833	0.019097	SCN10A, SCN2A, SCN1B, SCN2B	768	14	18224	6.77976	0.999684	0.285091	0.274178
GOTERM_MF_DIRECT	GO:0008083~growth factor activity	14	1.47992	0.0191888	GMFG, CLEC11A, OSM, OSGIN1, VEGFC, TGFA, CXCL1, INHBB, NRG2, VGF, NRG3, FGF18, FGF13, FGF12	710	162	16881	2.05472	1	1	1
GOTERM_BP_DIRECT	GO:0007157~heterophilic cell-cell adhesion via plasma membrane cell adhesion molecules	7	0.739958	0.0195685	PTPRD, NLGN1, TENM3, JAML, CADM2, NRXN1, NECTIN2	722	50	16792	3.25607	1	1	1
GOTERM_BP_DIRECT	GO:0034332~adherens junction organization	6	0.634249	0.0201108	CADM2, CDH13, CDH9, CDH18, NECTIN2, CDH8	722	37	16792	3.77151	1	1	1
GOTERM_CC_DIRECT	GO:0016323~basolateral plasma membrane	15	1.58562	0.0201227	CHRM3, SLC22A1, TGFA, LIN7A, SLC8A2, BEST1, TJP1, SLC9A4, VANGL2, ERBB4, CA4, FLOT1, FLOT2, RHBG, SLC19A1	768	180	18224	1.97743	0.999796	0.290044	0.278942
GOTERM_BP_DIRECT	GO:0071625~vocalization behavior	4	0.422833	0.0201316	NRXN1, NRXN3, MYH14, SHANK2	722	14	16792	6.64503	1	1	1
GOTERM_BP_DIRECT	GO:0048172~regulation of short-term neuronal synaptic plasticity	4	0.422833	0.0201316	GRIK2, SHISA9, SHISA6, SLC8A2	722	14	16792	6.64503	1	1	1
GOTERM_BP_DIRECT	GO:0051899~membrane depolarization	5	0.528541	0.020784	JUN, CACNA1B, CACNA1A, CACNA1E, SCN1B	722	25	16792	4.65152	1	1	1
GOTERM_MF_DIRECT	GO:0004872~receptor activity	17	1.79704	0.0210234	CHRM3, UNC13C, NLGN1, AOC1, CSF3R, IL10RB, CADM2, NRXN1, PLAUR, NRXN3, TREM1, AGER, PKHD1, CALCR, TREML2, CLEC4E, TLR5	710	217	16881	1.86264	1	1	1
GOTERM_BP_DIRECT	GO:0042060~wound healing	9	0.951374	0.021269	EPB41L4B, COL3A1, VANGL2, NLRP6, CCL20, SLC11A1, CCM2L, TGFA, S100A8	722	80	16792	2.61648	1	1	1
KEGG_PATHWAY	hsa04020:Calcium signaling pathway	15	1.58562	0.0218273	CHRM3, RYR2, PDE1C, CACNA1B, CACNA1A, ADCY1, CACNA1E, ADRA1A, SLC8A1, SLC8A2, P2RX2, HRH2, ERBB4, NOS1, NTSR1	297	179	6879	1.94092	0.994991	0.584486	0.584486
GOTERM_BP_DIRECT	GO:0007154~cell communication	6	0.634249	0.0223647	FRAS1, SNTG1, KREMEN1, KREMEN2, SLC8A1, SLC8A2	722	38	16792	3.67226	1	1	1
GOTERM_BP_DIRECT	GO:0042742~defense response to bacterium	13	1.37421	0.022399	CEBPB, ANXA3, CCL20, SLC11A1, NR1H4, CLEC4D, VGF, S100A12, CLEC4E, TLR5, S100A9, S100A8, CAMP	722	145	16792	2.08517	1	1	1
GOTERM_BP_DIRECT	GO:0043085~positive regulation of catalytic activity	9	0.951374	0.0227453	NCF1, GMFG, ALOX5AP, NCF4, CLPSL1, NCF1B, NCF1C, CXCL1, LTC4S	722	81	16792	2.58418	1	1	1
GOTERM_MF_DIRECT	GO:0004970~ionotropic glutamate receptor activity	4	0.422833	0.0230083	GRIA1, GRID1, GRIK3, GRIK2	710	15	16881	6.34028	1	1	1
GOTERM_CC_DIRECT	GO:0033268~node of Ranvier	4	0.422833	0.0231387	NFASC, KCNQ3, SCN2A, SCN1B	768	15	18224	6.32778	0.999944	0.322399	0.310059
GOTERM_MF_DIRECT	GO:0004871~signal transducer activity	16	1.69133	0.0254643	UNC13C, IL1R1, PLK2, SECTM1, BMX, GNG4, GNB2, PKP1, GNG8, DNAJC25-GNG10, PLCH1, TRIM54, S100A9, TRIM55, SH2B2, RGS7	710	204	16881	1.86479	1	1	1
GOTERM_BP_DIRECT	GO:0019221~cytokine-mediated signaling pathway	12	1.2685	0.0255287	HCK, CSF3R, FLRT2, IL10RB, LRRTM4, BAD, IL1B, IL1RAPL2, IL1R2, LRRC4C, F3, SH2B2	722	131	16792	2.13047	1	1	1
GOTERM_CC_DIRECT	GO:0043025~neuronal cell body	22	2.32558	0.0258993	GRIA1, CHRNA3, MYO10, NCF1, ANXA3, NRXN1, HPN, CACNA1B, CACNA1A, CYBA, BAIAP2, RAP1GAP, PYCARD, CASP5, STAR, KCNN1, KCNN2, ASIC2, RIN1, BMPR1B, BRINP3, SHANK2	768	315	18224	1.65728	0.999983	0.339254	0.326268
GOTERM_BP_DIRECT	GO:0006919~activation of cysteine-type endopeptidase activity involved in apoptotic process	9	0.951374	0.0259115	PYCARD, NLRP12, BAD, DLC1, BID, F3, S100A9, S100A8, ROBO1	722	83	16792	2.52191	1	1	1
GOTERM_CC_DIRECT	GO:0042383~sarcolemma	9	0.951374	0.0265218	RYR2, KRT19, KCNB1, NOS1AP, DYSF, FLOT1, SLC27A6, NOS1, SLC8A1	768	85	18224	2.5125	0.999987	0.339254	0.326268
GOTERM_CC_DIRECT	GO:0030425~dendrite	23	2.43129	0.0267832	GRIA1, CHRM3, RCVRN, CHRNA3, NLGN1, NCF1, KCNB1, ANXA3, PLK2, CTNND2, CACNA1B, GRIK3, CACNA1A, CYBA, RAP1GAP, CPEB1, RIN1, FGF13, BMPR1B, MPDZ, BRINP3, DBN1, HCN1	768	335	18224	1.62917	0.999988	0.339254	0.326268
GOTERM_BP_DIRECT	GO:0007275~multicellular organism development	33	3.48837	0.0269505	SPESP1, WIPF3, FMN2, WNT6, DACH1, FRAT2, TMEM88, HLX, OTX1, SOX6, EDIL3, ADAMTS9, PDLIM7, SLC2A14, EGFL6, EYA2, NANOS3, ODF4, OSM, TNFRSF10C, OSGIN1, PAX6, DKK2, GADD45G, VANGL2, ZGLP1, TBPL2, C14ORF39, SLC26A8, PKP1, ZNF536, FAT3, TRIM54	722	521	16792	1.47313	1	1	1
GOTERM_MF_DIRECT	GO:0005262~calcium channel activity	8	0.845666	0.0272258	RYR2, TRPV5, CACNA1B, CACNA1A, CHRNA10, TRPM6, CACNA1E, TRPM3	710	70	16881	2.71726	1	1	1
GOTERM_BP_DIRECT	GO:0045071~negative regulation of viral genome replication	6	0.634249	0.0273481	IFITM3, IFITM2, SLPI, PROX1, APOBEC3A, SRPK1	722	40	16792	3.48864	1	1	1
KEGG_PATHWAY	hsa05134:Legionellosis	7	0.739958	0.0275051	PYCARD, NFKBIA, CXCL8, IL1B, CXCL1, TLR5, HSPA1A	297	54	6879	3.00243	0.998761	0.639319	0.639319
GOTERM_BP_DIRECT	GO:0035994~response to muscle stretch	4	0.422833	0.0290666	NFKBIA, RYR2, JUN, SLC8A1	722	16	16792	5.8144	1	1	1
KEGG_PATHWAY	hsa04727:GABAergic synapse	9	0.951374	0.0291805	GABBR2, GNG4, GNB2, CACNA1B, CACNA1A, GNG8, ADCY1, GABRG3, GABARAP	297	85	6879	2.45241	0.999181	0.639319	0.639319
GOTERM_BP_DIRECT	GO:0090200~positive regulation of release of cytochrome c from mitochondria	5	0.528541	0.0304185	PYCARD, BAD, PLAUR, BID, MMP9	722	28	16792	4.15315	1	1	1
GOTERM_BP_DIRECT	GO:0086010~membrane depolarization during action potential	5	0.528541	0.0304185	SCN10A, CACNA1B, CACNA1A, SCN2A, CACNA1E	722	28	16792	4.15315	1	1	1
GOTERM_BP_DIRECT	GO:0070588~calcium ion transmembrane transport	11	1.16279	0.03214	TMC1, TRPV5, CACNA1B, CACNA1A, CHRNA10, TRPM6, CACNA1E, SLC8A1, TRPM3, TMC2, SLC8A2	722	119	16792	2.14986	1	1	1
GOTERM_MF_DIRECT	GO:0004908~interleukin-1 receptor activity	3	0.317125	0.0321421	IL1R1, IL1RAPL2, IL1R2	710	7	16881	10.1897	1	1	1
GOTERM_CC_DIRECT	GO:0016327~apicolateral plasma membrane	4	0.422833	0.0324985	CLDN6, TJP1, CLDN4, MPDZ	768	17	18224	5.58333	0.999999	0.39954	0.384247
GOTERM_BP_DIRECT	GO:0030213~hyaluronan biosynthetic process	3	0.317125	0.0334872	HYAL1, IL1B, HAS1	722	7	16792	9.96755	1	1	1
GOTERM_BP_DIRECT	GO:0043542~endothelial cell migration	5	0.528541	0.034125	S100A2, CDH13, S100P, TNFSF12-TNFSF13, PRSS3	722	29	16792	4.00993	1	1	1
GOTERM_MF_DIRECT	GO:0042802~identical protein binding	43	4.54545	0.0350895	ROBO2, NECAB2, RYR2, SH3GL3, SERPINA1, AGER, PPCDC, MIPOL1, ROBO1, BEST1, PTPRG, PYCARD, BLOC1S6, UBASH3B, DACT3, SFN, SCAND1, RABAC1, MYBPC3, JUN, S100A2, DAPK2, KIF24, BAIAP2, MMP9, CLDN6, NFKBIA, SDK1, CLDN4, RIT2, HOOK2, BCL6, P2RX2, CLDN9, COL7A1, S100A4, VWA2, TARDBP, MRAP2, TRIM55, NECTIN2, PLIN5, HCN1	710	749	16881	1.36498	1	1	1
GOTERM_BP_DIRECT	GO:0010951~negative regulation of endopeptidase activity	11	1.16279	0.0354618	ITIH5, SPINK4, SERPINA1, SLPI, COL7A1, CARD18, CARD16, PI3, SERPINA9, RENBP, WFDC3	722	121	16792	2.11433	1	1	1
GOTERM_BP_DIRECT	GO:0035725~sodium ion transmembrane transport	8	0.845666	0.0368356	SCN10A, SCN2A, ASIC2, SLC8A1, SCN1B, HCN1, SCN2B, SLC8A2	722	73	16792	2.54878	1	1	1
GOTERM_MF_DIRECT	GO:0043395~heparan sulfate proteoglycan binding	4	0.422833	0.037605	HPSE2, GPC3, GPC5, GPC6	710	18	16881	5.28357	1	1	1
GOTERM_MF_DIRECT	GO:0005234~extracellular-glutamate-gated ion channel activity	4	0.422833	0.037605	GRIA1, GRID1, GRIK3, GRIK2	710	18	16881	5.28357	1	1	1
GOTERM_CC_DIRECT	GO:0005581~collagen trimer	9	0.951374	0.0398794	MARCO, COL26A1, COL3A1, COL15A1, COL27A1, COL14A1, COL22A1, COL7A1, COL9A2	768	92	18224	2.32133	1	0.476274	0.458043
KEGG_PATHWAY	hsa05032:Morphine addiction	9	0.951374	0.0414208	GABBR2, PDE1C, GNG4, GNB2, CACNA1B, CACNA1A, GNG8, ADCY1, GABRG3	297	91	6879	2.29071	0.999961	0.771521	0.771521
KEGG_PATHWAY	hsa05133:Pertussis	8	0.845666	0.0416173	MAPK10, PYCARD, JUN, CXCL8, C1R, IL1B, LY96, C4BPA	297	75	6879	2.47057	0.999963	0.771521	0.771521
GOTERM_BP_DIRECT	GO:0030073~insulin secretion	5	0.528541	0.0422913	RIMS2, IL1RN, VGF, FAM3B, HNF1B	722	31	16792	3.75123	1	1	1
GOTERM_CC_DIRECT	GO:0015629~actin cytoskeleton	16	1.69133	0.0427777	AVIL, DENND2A, FMN2, BAIAP2, SHROOM4, GABARAP, AIF1L, CATIP, PSMB3, FSCN3, TLN2, SLC16A3, PDLIM7, DBN1, PKNOX2, MSRB1	768	218	18224	1.74159	1	0.496696	0.477684
GOTERM_BP_DIRECT	GO:0060371~regulation of atrial cardiac muscle cell membrane depolarization	3	0.317125	0.0433983	SCN10A, SCN1B, SCN2B	722	8	16792	8.72161	1	1	1
GOTERM_BP_DIRECT	GO:0002221~pattern recognition receptor signaling pathway	3	0.317125	0.0433983	MARCO, PGLYRP2, PGLYRP1	722	8	16792	8.72161	1	1	1
GOTERM_BP_DIRECT	GO:0030198~extracellular matrix organization	15	1.58562	0.0434278	COL27A1, EGFL6, HPSE2, COL14A1, LAMA4, LAMA3, ICAM5, LOXL1, SMOC2, COL3A1, EGFLAM, ITGAD, COL7A1, ITGA7, COL9A2	722	196	16792	1.77992	1	1	1
GOTERM_MF_DIRECT	GO:0017080~sodium channel regulator activity	5	0.528541	0.0436928	NOS1, FGF13, FGF12, SCN1B, SCN2B	710	32	16881	3.71501	1	1	1
GOTERM_CC_DIRECT	GO:0043198~dendritic shaft	5	0.528541	0.0439852	NLGN1, LZTS1, SLC8A1, GRIP2, NTSR1	768	32	18224	3.70768	1	0.496914	0.477894
GOTERM_BP_DIRECT	GO:0010765~positive regulation of sodium ion transport	4	0.422833	0.0457537	WNK3, CNTN1, FGF12, SCN1B	722	19	16792	4.89634	1	1	1
GOTERM_BP_DIRECT	GO:0060122~inner ear receptor stereocilium organization	4	0.422833	0.0457537	GRXCR1, CECR2, VANGL2, HES1	722	19	16792	4.89634	1	1	1
GOTERM_BP_DIRECT	GO:0032332~positive regulation of chondrocyte differentiation	4	0.422833	0.0457537	POR, FGF18, SOX6, BMPR1B	722	19	16792	4.89634	1	1	1
GOTERM_BP_DIRECT	GO:0006811~ion transport	11	1.16279	0.0468413	PANX2, CHRNA3, SLC9A4, PDZD3, CNNM1, LHFPL5, TMC7, TMC4, SLC8A1, SLC12A9, SLC8A2	722	127	16792	2.01444	1	1	1
GOTERM_BP_DIRECT	GO:0045454~cell redox homeostasis	8	0.845666	0.0470673	GRXCR1, NCF1, DDIT3, SLC11A1, NCF4, CYBA, NOS1, CAMP	722	77	16792	2.41638	1	1	1
GOTERM_MF_DIRECT	GO:0008236~serine-type peptidase activity	7	0.739958	0.048304	DPP10, DPP6, C1R, HPN, PLG, TMPRSS11E, PRSS3	710	63	16881	2.64178	1	1	1
GOTERM_MF_DIRECT	GO:0044325~ion channel binding	10	1.05708	0.0483367	RIMS2, RYR2, SCN10A, KCNH5, KCNB1, KCNE5, NOS1, FGF13, FGF12, SLC8A1	710	113	16881	2.10408	1	1	1
GOTERM_BP_DIRECT	GO:0000902~cell morphogenesis	7	0.739958	0.0494301	TENM3, BCL6, LST1, SHROOM3, NOX4, SOX6, SHROOM4	722	62	16792	2.62586	1	1	1
GOTERM_BP_DIRECT	GO:0071230~cellular response to amino acid stimulus	6	0.634249	0.0500518	NTRK2, COL3A1, CPEB1, CEBPB, SESN2, LAMTOR4	722	47	16792	2.96906	1	1	1
GOTERM_MF_DIRECT	GO:0004867~serine-type endopeptidase inhibitor activity	9	0.951374	0.0512217	ITIH5, SPINK4, SERPINA1, SPINK8, SLPI, COL7A1, PI3, SERPINA9, WFDC3	710	97	16881	2.20603	1	1	1
GOTERM_BP_DIRECT	GO:0035584~calcium-mediated signaling using intracellular calcium source	4	0.422833	0.0521645	NTRK2, RYR2, GPR143, CCL20	722	20	16792	4.65152	1	1	1
GOTERM_BP_DIRECT	GO:0019229~regulation of vasoconstriction	4	0.422833	0.0521645	ECE1, ASIC2, ADRA1A, ADRA2B	722	20	16792	4.65152	1	1	1
GOTERM_BP_DIRECT	GO:0072659~protein localization to plasma membrane	7	0.739958	0.0527408	DPP10, DPP6, CALCR, TMEM88, KCNIP4, FGF13, GPR179	722	63	16792	2.58418	1	1	1
GOTERM_BP_DIRECT	GO:0050727~regulation of inflammatory response	7	0.739958	0.0527408	PYCARD, HCK, PGLYRP2, CASP5, BCL6, NLRP6, IL1R1	722	63	16792	2.58418	1	1	1
GOTERM_BP_DIRECT	GO:0007169~transmembrane receptor protein tyrosine kinase signaling pathway	9	0.951374	0.0541184	BLK, NTRK2, HCK, FLT1, ERBB4, SH2D6, BMX, RASGRP4, PTPRG	722	96	16792	2.1804	1	1	1
GOTERM_BP_DIRECT	GO:0072488~ammonium transmembrane transport	3	0.317125	0.0542401	SLC22A1, RHBG, RHCE	722	9	16792	7.75254	1	1	1
GOTERM_BP_DIRECT	GO:0003143~embryonic heart tube morphogenesis	3	0.317125	0.0542401	RYR2, MESP1, HES1	722	9	16792	7.75254	1	1	1
GOTERM_BP_DIRECT	GO:0097105~presynaptic membrane assembly	3	0.317125	0.0542401	PTPRD, NLGN1, NRXN1	722	9	16792	7.75254	1	1	1
GOTERM_BP_DIRECT	GO:2001223~negative regulation of neuron migration	3	0.317125	0.0542401	COL3A1, NRG3, ERBB4	722	9	16792	7.75254	1	1	1
KEGG_PATHWAY	hsa04724:Glutamatergic synapse	10	1.05708	0.0563672	GRIA1, GNG4, GNB2, GRM8, GRIK3, CACNA1A, GNG8, GRIK2, ADCY1, SHANK2	297	114	6879	2.03172	0.999999	0.936793	0.936793
GOTERM_BP_DIRECT	GO:0097192~extrinsic apoptotic signaling pathway in absence of ligand	5	0.528541	0.0564241	BCL2A1, EYA2, BAD, DCC, IL1B	722	34	16792	3.42024	1	1	1
GOTERM_BP_DIRECT	GO:0043588~skin development	5	0.528541	0.0564241	COL3A1, ADAMTS2, FRAS1, LTB, ASPRV1	722	34	16792	3.42024	1	1	1
GOTERM_BP_DIRECT	GO:0001525~angiogenesis	16	1.69133	0.0577088	ENPEP, JUN, COL15A1, FLT1, CXCL8, NRXN1, NRXN3, VEGFC, TGFA, SHB, EFNA1, HEY1, ADM2, FGF18, PROK2, TNFSF12-TNFSF13	722	223	16792	1.66871	1	1	1
GOTERM_BP_DIRECT	GO:0006699~bile acid biosynthetic process	4	0.422833	0.0589827	HSD3B7, CH25H, AMACR, STAR	722	21	16792	4.43002	1	1	1
GOTERM_BP_DIRECT	GO:0055117~regulation of cardiac muscle contraction	4	0.422833	0.0589827	RYR2, SCN10A, NOS1, ADRA1A	722	21	16792	4.43002	1	1	1
GOTERM_BP_DIRECT	GO:0007219~Notch signaling pathway	10	1.05708	0.0592548	MESP1, KRT19, HEY1, NR1H4, CNTN1, HNF1B, HES1, MAML3, ZNF423, GRIP2	722	115	16792	2.0224	1	1	1
GOTERM_BP_DIRECT	GO:0051384~response to glucocorticoid	7	0.739958	0.0597576	IL1RN, CALCR, ANXA3, BAD, ALPL, ADM, AIF1	722	65	16792	2.50467	1	1	1
GOTERM_BP_DIRECT	GO:0007605~sensory perception of sound	11	1.16279	0.060455	TJP1, GRXCR1, GRXCR2, SRRM4, P2RX2, PCDH15, DCDC2, MYH14, ASIC2, SOBP, USH2A	722	133	16792	1.92356	1	1	1
GOTERM_BP_DIRECT	GO:0030501~positive regulation of bone mineralization	5	0.528541	0.0616323	NELL1, TMEM119, BMPR1B, SLC8A1, CD276	722	35	16792	3.32252	1	1	1
GOTERM_CC_DIRECT	GO:0005788~endoplasmic reticulum lumen	14	1.47992	0.0625508	COL26A1, COL15A1, SERPINA1, COL27A1, COL14A1, COL22A1, PLAUR, ADAMTSL1, RCN3, WNT6, COL3A1, P4HA2, COL7A1, COL9A2	768	192	18224	1.73025	1	0.681895	0.655793
GOTERM_BP_DIRECT	GO:0006469~negative regulation of protein kinase activity	9	0.951374	0.0626501	FLRT2, UBASH3B, LRRTM4, PPP1R1C, GMFG, SFN, LRRC4C, SHB, TRIB1	722	99	16792	2.11433	1	1	1
GOTERM_MF_DIRECT	GO:0015276~ligand-gated ion channel activity	5	0.528541	0.0628702	CHRNA3, P2RX2, GRIK3, GRIK2, CNGB1	710	36	16881	3.30223	1	1	1
GOTERM_MF_DIRECT	GO:0008331~high voltage-gated calcium channel activity	3	0.317125	0.0633834	CACNA1B, CACNA1A, CACNA1E	710	10	16881	7.13282	1	1	1
GOTERM_CC_DIRECT	GO:0032426~stereocilium tip	3	0.317125	0.0636217	TMC1, LHFPL5, TMC2	768	10	18224	7.11875	1	0.681895	0.655793
GOTERM_BP_DIRECT	GO:2000406~positive regulation of T cell migration	3	0.317125	0.0659145	PYCARD, CCL20, AIF1	722	10	16792	6.97729	1	1	1
GOTERM_BP_DIRECT	GO:0055074~calcium ion homeostasis	4	0.422833	0.066196	JPH2, TRPV5, FAM20A, SLC8A1	722	22	16792	4.22866	1	1	1
GOTERM_BP_DIRECT	GO:0007269~neurotransmitter secretion	6	0.634249	0.0668243	SYT2, NRXN1, CACNA1B, NRXN3, LIN7A, SYN2	722	51	16792	2.73619	1	1	1
GOTERM_MF_DIRECT	GO:0008146~sulfotransferase activity	5	0.528541	0.0682533	NDST2, WSCD1, SULT6B1, HS6ST3, SULT1A2	710	37	16881	3.21298	1	1	1
KEGG_PATHWAY	hsa04723:Retrograde endocannabinoid signaling	9	0.951374	0.0685948	MAPK10, GRIA1, GNG4, GNB2, CACNA1B, CACNA1A, GNG8, ADCY1, GABRG3	297	101	6879	2.06391	1	0.936793	0.936793
GOTERM_BP_DIRECT	GO:0030307~positive regulation of cell growth	8	0.845666	0.0689767	EXOSC4, HYAL1, PPP1R1C, HPN, SFN, CYBA, S100A9, S100A8	722	84	16792	2.21501	1	1	1
GOTERM_MF_DIRECT	GO:0000982~transcription factor activity, RNA polymerase II core promoter proximal region sequence-specific binding	4	0.422833	0.0700219	FOSL1, JUN, TEAD1, BATF	710	23	16881	4.13497	1	1	1
GOTERM_MF_DIRECT	GO:0030246~carbohydrate binding	14	1.47992	0.0701201	GALNT14, SIGLEC12, CLEC11A, LGALS9C, CLEC2A, MGAM2, CLEC4D, CNTN1, CHI3L1, SVEP1, GALNTL6, CLEC4E, CLEC4F, ADGRL3	710	196	16881	1.69829	1	1	1
KEGG_PATHWAY	hsa04911:Insulin secretion	8	0.845666	0.072451	RIMS2, RYR2, CHRM3, KCNU1, KCNMA1, KCNN1, KCNN2, ADCY1	297	85	6879	2.17992	1	0.936793	0.936793
GOTERM_BP_DIRECT	GO:0050770~regulation of axonogenesis	4	0.422833	0.0737908	EFNA1, CACNA1A, SLIT3, LRRC4C	722	23	16792	4.0448	1	1	1
GOTERM_BP_DIRECT	GO:0009617~response to bacterium	4	0.422833	0.0737908	NLRP6, SLC11A1, IL27, BAIAP2	722	23	16792	4.0448	1	1	1
GOTERM_MF_DIRECT	GO:0008066~glutamate receptor activity	3	0.317125	0.0753679	GRIA1, GRM8, GRIK3	710	11	16881	6.48438	1	1	1
GOTERM_BP_DIRECT	GO:0001938~positive regulation of endothelial cell proliferation	7	0.739958	0.0753784	JUN, VEGFC, CDH13, CYBA, PROX1, TNFSF12-TNFSF13, F3	722	69	16792	2.35947	1	1	1
KEGG_PATHWAY	hsa04976:Bile secretion	7	0.739958	0.0753943	ABCG8, SLC22A1, NR1H4, SCTR, KCNN2, SLC51A, ADCY1	297	69	6879	2.34973	1	0.936793	0.936793
KEGG_PATHWAY	hsa04610:Complement and coagulation cascades	7	0.739958	0.0753943	SERPINA1, C1R, F12, PLAUR, C4BPA, PLG, F3	297	69	6879	2.34973	1	0.936793	0.936793
GOTERM_BP_DIRECT	GO:0030308~negative regulation of cell growth	10	1.05708	0.0763752	CDA, BCL6, SERTAD1, GNG4, HYAL1, CCDC85B, SESN2, OSGIN1, DACT3, SLIT3	722	121	16792	1.92212	1	1	1
GOTERM_CC_DIRECT	GO:0008076~voltage-gated potassium channel complex	8	0.845666	0.0772764	DPP6, KCNU1, KCNB1, KCNE5, KCNMA1, KCNIP4, KCNQ3, KCNN1	768	88	18224	2.1572	1	0.799631	0.769023
GOTERM_BP_DIRECT	GO:0048266~behavioral response to pain	3	0.317125	0.0783304	P2RX2, OSM, CACNA1A	722	11	16792	6.34299	1	1	1
GOTERM_BP_DIRECT	GO:0031284~positive regulation of guanylate cyclase activity	3	0.317125	0.0783304	RCVRN, GUCA1A, NOS1	722	11	16792	6.34299	1	1	1
GOTERM_BP_DIRECT	GO:0045176~apical protein localization	3	0.317125	0.0783304	VANGL2, SHROOM3, HCN1	722	11	16792	6.34299	1	1	1
GOTERM_CC_DIRECT	GO:0043204~perikaryon	9	0.951374	0.0784327	KCNB1, CTNND2, GRIK3, CHRNA10, GRIK2, AIF1, NTSR1, ASTN1, SLC8A2	768	106	18224	2.01474	1	0.799631	0.769023
GOTERM_BP_DIRECT	GO:0060291~long-term synaptic potentiation	5	0.528541	0.0787098	NTRK2, NLGN1, PLK2, SHANK2, SLC8A2	722	38	16792	3.06021	1	1	1
GOTERM_BP_DIRECT	GO:0010811~positive regulation of cell-substrate adhesion	5	0.528541	0.0787098	SMOC2, COL26A1, EGFLAM, EGFL6, EDIL3	722	38	16792	3.06021	1	1	1
KEGG_PATHWAY	hsa04012:ErbB signaling pathway	8	0.845666	0.0799005	MAPK10, JUN, NRG3, ERBB4, BAD, TGFA, NRG2, PAK5	297	87	6879	2.1298	1	0.936793	0.936793
GOTERM_BP_DIRECT	GO:0035235~ionotropic glutamate receptor signaling pathway	4	0.422833	0.0817529	GRIA1, GRID1, GRIK3, GRIK2	722	24	16792	3.87627	1	1	1
GOTERM_BP_DIRECT	GO:0019915~lipid storage	4	0.422833	0.0817529	DGAT2, FITM1, FFAR2, PLIN5	722	24	16792	3.87627	1	1	1
KEGG_PATHWAY	hsa00534:Glycosaminoglycan biosynthesis - heparan sulfate / heparin	4	0.422833	0.0819705	HS3ST3B1, NDST2, HS6ST2, HS6ST3	297	24	6879	3.86027	1	0.936793	0.936793
GOTERM_MF_DIRECT	GO:0004910~interleukin-1, Type II, blocking receptor activity	2	0.211416	0.0822382	IL1RAPL2, IL1R2	710	2	16881	23.7761	1	1	1
GOTERM_MF_DIRECT	GO:0060072~large conductance calcium-activated potassium channel activity	2	0.211416	0.0822382	KCNU1, KCNMA1	710	2	16881	23.7761	1	1	1
GOTERM_CC_DIRECT	GO:0036488~CHOP-C/EBP complex	2	0.211416	0.0824056	CEBPB, DDIT3	768	2	18224	23.7292	1	0.820132	0.788739
GOTERM_BP_DIRECT	GO:0071347~cellular response to interleukin-1	7	0.739958	0.0839787	PYCARD, CEBPB, CXCL8, CCL20, HYAL1, CHI3L1, CAMP	722	71	16792	2.293	1	1	1
KEGG_PATHWAY	hsa05140:Leishmaniasis	7	0.739958	0.084023	NFKBIA, JUN, FCGR3B, NCF1, IL1B, NCF4, CYBA	297	71	6879	2.28354	1	0.936793	0.936793
GOTERM_BP_DIRECT	GO:0002879~positive regulation of acute inflammatory response to non-antigenic stimulus	2	0.211416	0.0840331	FFAR3, FFAR2	722	2	16792	23.2576	1	1	1
GOTERM_BP_DIRECT	GO:0070488~neutrophil aggregation	2	0.211416	0.0840331	S100A9, S100A8	722	2	16792	23.2576	1	1	1
GOTERM_BP_DIRECT	GO:0036413~histone H3-R26 citrullination	2	0.211416	0.0840331	PADI2, PADI4	722	2	16792	23.2576	1	1	1
GOTERM_BP_DIRECT	GO:0050925~negative regulation of negative chemotaxis	2	0.211416	0.0840331	ROBO2, ROBO1	722	2	16792	23.2576	1	1	1
GOTERM_BP_DIRECT	GO:0014056~regulation of acetylcholine secretion, neurotransmission	2	0.211416	0.0840331	CHRNA3, CACNA1A	722	2	16792	23.2576	1	1	1
GOTERM_BP_DIRECT	GO:0021778~oligodendrocyte cell fate specification	2	0.211416	0.0840331	PAX6, SOX6	722	2	16792	23.2576	1	1	1
GOTERM_BP_DIRECT	GO:0002720~positive regulation of cytokine production involved in immune response	2	0.211416	0.0840331	FFAR3, FFAR2	722	2	16792	23.2576	1	1	1
GOTERM_BP_DIRECT	GO:0046485~ether lipid metabolic process	2	0.211416	0.0840331	TMEM86B, AGMO	722	2	16792	23.2576	1	1	1
GOTERM_BP_DIRECT	GO:0060073~micturition	2	0.211416	0.0840331	KCNMA1, ADRA1A	722	2	16792	23.2576	1	1	1
GOTERM_BP_DIRECT	GO:1904425~negative regulation of GTP binding	2	0.211416	0.0840331	ARHGAP28, RAP1GAP	722	2	16792	23.2576	1	1	1
GOTERM_BP_DIRECT	GO:0098900~regulation of action potential	2	0.211416	0.0840331	KCNB1, NTSR1	722	2	16792	23.2576	1	1	1
GOTERM_BP_DIRECT	GO:1900111~positive regulation of histone H3-K9 dimethylation	2	0.211416	0.0840331	DMRTC2, PRDM12	722	2	16792	23.2576	1	1	1
GOTERM_BP_DIRECT	GO:0090276~regulation of peptide hormone secretion	2	0.211416	0.0840331	FFAR3, FFAR2	722	2	16792	23.2576	1	1	1
GOTERM_BP_DIRECT	GO:1990504~dense core granule exocytosis	2	0.211416	0.0840331	CADPS2, CADPS	722	2	16792	23.2576	1	1	1
GOTERM_MF_DIRECT	GO:0009055~electron carrier activity	8	0.845666	0.0840633	GRXCR1, NQO2, POR, ACOXL, NCF1, P4HA2, NOX4, CYBA	710	90	16881	2.11343	1	1	1
KEGG_PATHWAY	hsa05146:Amoebiasis	9	0.951374	0.0855164	COL3A1, COL27A1, CXCL8, IL1R1, IL1B, LAMA4, IL1R2, LAMA3, ADCY1	297	106	6879	1.96655	1	0.936793	0.936793
GOTERM_MF_DIRECT	GO:0005245~voltage-gated calcium channel activity	5	0.528541	0.0857658	TMC1, CACNA1B, CACNA1A, CACNA1E, TMC2	710	40	16881	2.97201	1	1	1
GOTERM_BP_DIRECT	GO:0048010~vascular endothelial growth factor receptor signaling pathway	7	0.739958	0.0884742	FLT1, NCF1, NCF4, VEGFC, CYBA, BAIAP2, SHB	722	72	16792	2.26116	1	1	1
GOTERM_BP_DIRECT	GO:0051090~regulation of sequence-specific DNA binding transcription factor activity	4	0.422833	0.0900668	MAPK10, HCK, JUN, C14ORF39	722	25	16792	3.72122	1	1	1
GOTERM_CC_DIRECT	GO:0031982~vesicle	10	1.05708	0.0910409	PACRG, MYL6, GPRC5A, BASP1, NRXN1, GNB2, FLOT2, ECE1, DYNC1I1, STX10	768	128	18224	1.85384	1	0.865005	0.831895
GOTERM_CC_DIRECT	GO:0030141~secretory granule	7	0.739958	0.0910532	RPH3A, EXOC3L1, IL1B, CYBA, HCRT, BAIAP2, STXBP5L	768	74	18224	2.24465	1	0.865005	0.831895
GOTERM_BP_DIRECT	GO:0035385~Roundabout signaling pathway	3	0.317125	0.0914027	ROBO2, SLIT3, ROBO1	722	12	16792	5.8144	1	1	1
GOTERM_CC_DIRECT	GO:0030134~ER to Golgi transport vesicle	4	0.422833	0.0943173	VANGL2, SERPINA1, COL7A1, PCSK9	768	26	18224	3.65064	1	0.869193	0.835923
GOTERM_CC_DIRECT	GO:0042995~cell projection	7	0.739958	0.0956528	MAGI1, HCK, NPHS1, AVIL, CACNA1A, FFAR2, CAMP	768	75	18224	2.21472	1	0.869193	0.835923
GOTERM_BP_DIRECT	GO:0032496~response to lipopolysaccharide	12	1.2685	0.0957585	TJP1, JUN, SLPI, SLC11A1, TNFRSF10C, ALPL, LY96, ADM, CXCL1, TRIB1, LOXL1, S100A8	722	164	16792	1.70178	1	1	1
GOTERM_BP_DIRECT	GO:0030154~cell differentiation	27	2.85412	0.0972803	BLK, COL15A1, FLT1, WIPF3, SHB, MECOM, HLX, CCDC85B, TNFSF12-TNFSF13, ZNF423, PDLIM7, HES4, SLC2A14, SRRM4, EGFL6, TMEM176B, ODF4, OSGIN1, INHBB, GADD45G, NELL1, HCK, ZGLP1, DMRTC2, TLL1, CFAP54, SIM1	722	462	16792	1.35921	1	1	1
GOTERM_MF_DIRECT	GO:0008307~structural constituent of muscle	5	0.528541	0.0985334	MYBPC3, KRT19, MYL6, NEBL, MYBPH	710	42	16881	2.83048	1	1	1
GOTERM_BP_DIRECT	GO:0006027~glycosaminoglycan catabolic process	4	0.422833	0.0987167	HPSE2, GPC3, GPC5, GPC6	722	26	16792	3.5781	1	1	1
GOTERM_BP_DIRECT	GO:0007202~activation of phospholipase C activity	4	0.422833	0.0987167	LPAR2, ADRA1A, S1PR4, RASGRP4	722	26	16792	3.5781	1	1	1
GOTERM_BP_DIRECT	GO:0032757~positive regulation of interleukin-8 production	4	0.422833	0.0987167	IL1B, DDIT3, TLR5, HSPA1A	722	26	16792	3.5781	1	1	1
GOTERM_BP_DIRECT	GO:0030534~adult behavior	4	0.422833	0.0987167	NRXN1, RNF180, NRXN3, SHANK2	722	26	16792	3.5781	1	1	1
Down-regulated
Category	Term	Count	%	PValue	Genes	List Total	Pop Hits	Pop Total	Fold Enrichment	Bonferroni	Benjamini	FDR
GOTERM_CC_DIRECT	GO:0005833~hemoglobin complex	6	1.78571	3.91921e-07	HBM, HBB, AHSP, HBD, HBQ1, HBA1	258	12	18224	35.3178	9.52323e-05	9.52368e-05	9.36691e-05
GOTERM_CC_DIRECT	GO:0005576~extracellular region	46	13.6905	6.74048e-06	C1QB, PRSS1, NRP2, PKDCC, PCOLCE2, LRCOL1, ELN, PRF1, HBB, TREM2, FASLG, PLA2G7, ADAMTS14, EFEMP1, FGF9, ARSJ, SPP1, LAIR2, CCL2, ARSI, APOE, STRCP1, VSTM4, TPSAB1, KIR3DX1, IL10, IL11, PLA2G2D, EDN2, BTBD17, IL34, IGFBP3, HBA1, S100B, IL4, KITLG, TF, TMEFF2, JMJD7-PLA2G4B, APOC1, SCGB3A2, XCL1, CD27, ZP1, DNASE1L3, C1QC	258	1610	18224	2.01816	0.0016366	0.000818968	0.000805487
GOTERM_MF_DIRECT	GO:0005344~oxygen transporter activity	5	1.4881	3.01877e-05	HBM, HBB, HBD, HBQ1, HBA1	231	14	16881	26.0993	0.0129566	0.0130411	0.0130109
GOTERM_BP_DIRECT	GO:0015671~oxygen transport	5	1.4881	4.98814e-05	HBM, HBB, HBD, HBQ1, HBA1	242	15	16792	23.1295	0.0726022	0.0753209	0.0753209
GOTERM_MF_DIRECT	GO:0008201~heparin binding	11	3.27381	6.95373e-05	NRP1, PLA2G2D, NRP2, PCOLCE2, GPNMB, FGF9, ADAMTS1, CCL2, PRSS57, APOE, ADAMTS8	231	160	16881	5.02411	0.0295944	0.0150201	0.0149853
GOTERM_CC_DIRECT	GO:0016021~integral component of membrane	102	30.3571	8.8317e-05	SLC46A1, AQP8, PRF1, LDLRAD2, SLC4A1, CYP46A1, BEST3, TMEM262, AQP1, AMOT, NYNRIN, CDH2, SLCO2B1, C19ORF57, VSTM4, SYBU, KCNK10, SLC34A1, FAM118A, TIMD4, KCNK17, LTB4R2, PNLDC1, HS3ST3A1, MCHR1, SLC1A7, KIR2DL4, TRGC1, HIGD1C, PGBD5, CDH20, ARSJ, PROM2, ANKRD29, NDFIP2, VCAM1, MUC16, KLRC2, OR6J1, CAV1, KIR2DS4, LAYN, SMAD6, REEP1, LRFN2, TMIE, TMEM17, PXMP2, NMUR1, TMCC2, FAT4, SERINC2, NOX1, GL…	258	5163	18224	1.39547	0.0212333	0.00715368	0.00703592
GOTERM_CC_DIRECT	GO:0005615~extracellular space	37	11.0119	0.000156531	NRP1, FASLG, KRT86, PRKAG3, EFEMP1, FGF9, GNLY, SPP1, CCL2, MUC13, CYTL1, C3ORF33, APOE, TPSAB1, CCL18, IL10, IL11, PTGIS, EDN2, VCAM1, MUC16, IL34, IGFBP3, PRSS57, S100B, SULF1, IL4, KITLG, TF, GPRC5B, MMRN2, SCGB1A1, CPE, SPARCL1, XCL1, RAMP1, C1QC	258	1347	18224	1.94025	0.0373255	0.00950925	0.00935272
GOTERM_MF_DIRECT	GO:0005506~iron ion binding	10	2.97619	0.000252338	HBM, PTGIS, P4HA3, SCD5, P3H2, HBB, HBD, HBQ1, HBA1, CYP46A1	231	153	16881	4.77633	0.103291	0.0363367	0.0362526
GOTERM_BP_DIRECT	GO:0015701~bicarbonate transport	6	1.78571	0.000401856	CA1, HBB, RHAG, SLC4A1, HBA1, AQP1	242	44	16792	9.46206	0.455194	0.303401	0.303401
GOTERM_CC_DIRECT	GO:0009986~cell surface	19	5.65476	0.000716341	NRP1, SLC46A1, VCAM1, SLC34A1, LAYN, SULF1, AMOT, GRIN1, LRFN2, TF, GPRC5B, STRC, MRC1, NCAM1, STRCP1, RAMP1, TNS1, PROM2, EPHA2	258	542	18224	2.47616	0.159815	0.0348142	0.0342411
GOTERM_BP_DIRECT	GO:0045019~negative regulation of nitric oxide biosynthetic process	4	1.19048	0.000750728	IL10, IL4, PTGIS, CAV1	242	13	16792	21.3503	0.678506	0.377867	0.377867
GOTERM_CC_DIRECT	GO:0071682~endocytic vesicle lumen	4	1.19048	0.00135501	SCGB3A2, HBB, APOE, HBA1	258	16	18224	17.6589	0.28071	0.0477554	0.0469693
GOTERM_CC_DIRECT	GO:0072562~blood microparticle	9	2.67857	0.00143631	C1QB, TF, PRSS1, HBB, SLC4A1, HBD, APOE, HBA1, C1QC	258	152	18224	4.18237	0.294801	0.0477554	0.0469693
GOTERM_CC_DIRECT	GO:0005887~integral component of plasma membrane	35	10.4167	0.00157219	OPRD1, GPR25, NPY6R, GAL3ST1, AQP8, FASLG, SLC4A1, BEST3, MCHR1, KIR2DL4, AQP1, GRM3, ASIC4, GPNMB, SLCO2B1, MRC1, SLC18A1, PROM2, KLRC2, KCNK10, CAV1, SLC34A1, KIR2DS4, KIR3DL1, KCNK17, KIR3DL2, GRIN1, PTPRB, LTB4R2, IL2RB, CD27, NMUR1, RHAG, RAMP1, EPHA2	258	1415	18224	1.74717	0.317739	0.0477554	0.0469693
KEGG_PATHWAY	hsa05143:African trypanosomiasis	5	1.4881	0.00183196	IL10, VCAM1, HBB, FASLG, HBA1	112	33	6879	9.30601	0.300619	0.359064	0.359064
GOTERM_BP_DIRECT	GO:0006968~cellular defense response	6	1.78571	0.00194288	IL4, KLRC2, GNLY, PRF1, KIR3DL2, KIR2DL4	242	62	16792	6.71501	0.947058	0.733438	0.733438
GOTERM_BP_DIRECT	GO:2000463~positive regulation of excitatory postsynaptic potential	4	1.19048	0.00277853	CUX2, SHANK3, SHANK1, GRIN1	242	20	16792	13.8777	0.985067	0.839117	0.839117
GOTERM_MF_DIRECT	GO:0019825~oxygen binding	5	1.4881	0.00378471	HBM, HBB, HBD, HBQ1, HBA1	231	47	16881	7.77425	0.805651	0.408749	0.407803
GOTERM_BP_DIRECT	GO:0001525~angiogenesis	10	2.97619	0.00500691	NRP1, PTPRB, NRP2, FGF9, SOX18, CAV1, MMRN2, CCL2, RAMP1, NOX1	242	223	16792	3.11159	0.999492	1	1
GOTERM_MF_DIRECT	GO:0050840~extracellular matrix binding	4	1.19048	0.00514998	ELN, SPOCK2, SPP1, SPARCL1	231	26	16881	11.2428	0.89253	0.444959	0.443929
KEGG_PATHWAY	hsa05144:Malaria	5	1.4881	0.00778745	IL10, VCAM1, HBB, CCL2, HBA1	112	49	6879	6.26731	0.782269	0.76317	0.76317
GOTERM_BP_DIRECT	GO:0001570~vasculogenesis	5	1.4881	0.00848015	SOX18, CAV1, HEY2, EPHA2, AMOT	242	56	16792	6.1954	0.999997	1	1
GOTERM_MF_DIRECT	GO:0004065~arylsulfatase activity	3	0.892857	0.0111492	ARSJ, ARSI, SULF1	231	12	16881	18.2695	0.992121	0.693572	0.691967
GOTERM_MF_DIRECT	GO:0020037~heme binding	7	2.08333	0.0112384	HBM, PTGIS, HBB, HBD, HBQ1, HBA1, CYP46A1	231	137	16881	3.73391	0.992422	0.693572	0.691967
GOTERM_BP_DIRECT	GO:0016525~negative regulation of angiogenesis	5	1.4881	0.012052	CCL2, FASLG, SULF1, EPHA2, AMOT	242	62	16792	5.59584	1	1	1
GOTERM_CC_DIRECT	GO:0005578~proteinaceous extracellular matrix	10	2.97619	0.0140246	ADAMTS14, EFEMP1, CHL1, ADAMTS1, ELN, SPOCK2, SPARCL1, ZP1, ADAMTS8, HAPLN2	258	268	18224	2.63566	0.967681	0.378663	0.37243
GOTERM_BP_DIRECT	GO:0050776~regulation of immune response	8	2.38095	0.0144742	IL4, VCAM1, SH2D1B, LAIR2, TREM2, KIR3DL1, KIR3DL2, KIR2DL4	242	178	16792	3.11858	1	1	1
GOTERM_BP_DIRECT	GO:0007218~neuropeptide signaling pathway	6	1.78571	0.015191	OPRD1, NPY6R, LTB4R2, CPE, NMUR1, MCHR1	242	101	16792	4.12208	1	1	1
GOTERM_BP_DIRECT	GO:0042130~negative regulation of T cell proliferation	4	1.19048	0.0158412	IL10, PLA2G2D, GPNMB, SCGB1A1	242	37	16792	7.50145	1	1	1
GOTERM_CC_DIRECT	GO:0005886~plasma membrane	74	22.0238	0.0171193	GLP1R, NRP1, GPR25, SLC46A1, NRP2, AQP8, PRF1, TREM2, FASLG, SLC4A1, AQP1, GRM3, UCHL1, SGCD, GRB14, CDH2, CHL1, SLCO2B1, MRC1, CLDN23, NCS1, VSTM4, KCNK10, SLC2A11, SLC34A1, PHKA1, KRT5, KCNK17, RUNDC3A, GPRC5B, LTB4R2, ZP1, DGKK, SHANK3, SHANK1, EPHA2, OPRD1, EPB42, MCHR1, SLC1A7, KIR2DL4, GPNMB, CDH20, NCAM1, APOE, S1PR5, PACSIN1, KCNJ5, YES1, VCAM1, BTBD17, MUC16, KLRC2, OR6J1, CAV1, KIR2DS4,…	258	4121	18224	1.26839	0.984944	0.415999	0.409151
GOTERM_MF_DIRECT	GO:0008484~sulfuric ester hydrolase activity	3	0.892857	0.0172682	ARSJ, ARSI, SULF1	231	15	16881	14.6156	0.999461	0.932485	0.930326
GOTERM_BP_DIRECT	GO:0030218~erythrocyte differentiation	4	1.19048	0.0195228	DYRK3, AHSP, TRIM10, KLF1	242	40	16792	6.93884	1	1	1
GOTERM_MF_DIRECT	GO:0005088~Ras guanyl-nucleotide exchange factor activity	6	1.78571	0.020606	SPTA1, KITLG, FGF9, IL2RB, NCAM1, GRIN1	231	115	16881	3.81276	0.999876	0.989086	0.986796
GOTERM_BP_DIRECT	GO:0050729~positive regulation of inflammatory response	5	1.4881	0.0208302	GPRC5B, XCL1, CCL2, CCL18, PLA2G7	242	73	16792	4.75263	1	1	1
KEGG_PATHWAY	hsa05330:Allograft rejection	4	1.19048	0.0213427	IL10, IL4, PRF1, FASLG	112	37	6879	6.63996	0.985107	0.898137	0.898137
GOTERM_CC_DIRECT	GO:0045177~apical part of cell	5	1.4881	0.0215215	VCAM1, CHL1, AQP8, FAT4, AQP1	258	75	18224	4.70904	0.994942	0.47543	0.467604
GOTERM_MF_DIRECT	GO:0008083~growth factor activity	7	2.08333	0.0237758	IL10, IL4, IL11, KITLG, EFEMP1, FGF9, IL34	231	162	16881	3.15769	0.999969	0.991673	0.989378
KEGG_PATHWAY	hsa05142:Chagas disease (American trypanosomiasis)	6	1.78571	0.0260247	IL10, C1QB, PIK3R3, CCL2, FASLG, C1QC	112	104	6879	3.54344	0.994154	0.898137	0.898137
GOTERM_MF_DIRECT	GO:0035379~carbon dioxide transmembrane transporter activity	2	0.595238	0.0270647	RHAG, AQP1	231	2	16881	73.0779	0.999993	0.991673	0.989378
GOTERM_MF_DIRECT	GO:0097110~scaffold protein binding	4	1.19048	0.0275465	TREM2, KRT5, SHANK3, SHANK1	231	48	16881	6.08983	0.999994	0.991673	0.989378
GOTERM_BP_DIRECT	GO:1904835~dorsal root ganglion morphogenesis	2	0.595238	0.028499	NRP1, NRP2	242	2	16792	69.3884	1	1	1
GOTERM_BP_DIRECT	GO:0035378~carbon dioxide transmembrane transport	2	0.595238	0.028499	RHAG, AQP1	242	2	16792	69.3884	1	1	1
GOTERM_BP_DIRECT	GO:0021649~vestibulocochlear nerve structural organization	2	0.595238	0.028499	NRP1, NRP2	242	2	16792	69.3884	1	1	1
GOTERM_BP_DIRECT	GO:0043410~positive regulation of MAPK cascade	5	1.4881	0.0291662	IL11, CDH2, FGF9, IGFBP3, CD27	242	81	16792	4.28324	1	1	1
KEGG_PATHWAY	hsa04014:Ras signaling pathway	9	2.67857	0.0292115	PLA2G2D, KITLG, RASA4B, FGF9, JMJD7-PLA2G4B, PIK3R3, FASLG, EPHA2, GRIN1	112	226	6879	2.44591	0.996915	0.898137	0.898137
GOTERM_BP_DIRECT	GO:0050731~positive regulation of peptidyl-tyrosine phosphorylation	5	1.4881	0.0303284	IL11, NRP1, KITLG, YES1, TREM2	242	82	16792	4.231	1	1	1
GOTERM_CC_DIRECT	GO:0009897~external side of plasma membrane	8	2.38095	0.0317159	IL4, KCNJ5, VCAM1, IL2RB, CD27, FASLG, NCAM1, AMOT	258	213	18224	2.65298	0.999603	0.642247	0.631675
GOTERM_BP_DIRECT	GO:0071560~cellular response to transforming growth factor beta stimulus	4	1.19048	0.0331594	YES1, CAV1, XCL1, ZFP36L2	242	49	16792	5.66436	1	1	1
GOTERM_MF_DIRECT	GO:0005125~cytokine activity	7	2.08333	0.033779	IL10, IL4, IL11, KITLG, IL34, SPP1, FASLG	231	176	16881	2.90651	1	1	1
KEGG_PATHWAY	hsa04612:Antigen processing and presentation	5	1.4881	0.0339256	KLRC2, KIR2DS4, KIR3DL1, KIR3DL2, KIR2DL4	112	76	6879	4.04077	0.998806	0.898137	0.898137
GOTERM_BP_DIRECT	GO:0008152~metabolic process	7	2.08333	0.0344144	TKTL1, ARSJ, CPE, UGT2B28, ARSI, ACSBG1, SULF1	242	168	16792	2.89118	1	1	1
GOTERM_CC_DIRECT	GO:0031526~brush border membrane	4	1.19048	0.0351486	SLC46A1, SLC34A1, ITLN1, AQP1	258	51	18224	5.54005	0.999833	0.657008	0.646193
KEGG_PATHWAY	hsa00565:Ether lipid metabolism	4	1.19048	0.035544	PLA2G2D, GAL3ST1, JMJD7-PLA2G4B, PLA2G7	112	45	6879	5.45952	0.999139	0.898137	0.898137
GOTERM_BP_DIRECT	GO:0000165~MAPK cascade	9	2.67857	0.0357611	SPTA1, KITLG, FGF9, CAV1, IL2RB, CCL2, NCAM1, SHANK3, GRIN1	242	262	16792	2.38357	1	1	1
KEGG_PATHWAY	hsa04724:Glutamatergic synapse	6	1.78571	0.0366587	GRM3, JMJD7-PLA2G4B, SLC1A7, SHANK3, SHANK1, GRIN1	112	114	6879	3.23261	0.999313	0.898137	0.898137
GOTERM_BP_DIRECT	GO:0060999~positive regulation of dendritic spine development	3	0.892857	0.0392432	APOE, SHANK3, SHANK1	242	22	16792	9.46206	1	1	1
GOTERM_MF_DIRECT	GO:0031720~haptoglobin binding	2	0.595238	0.0403223	HBB, HBA1	231	3	16881	48.7186	1	1	1
KEGG_PATHWAY	hsa04060:Cytokine-cytokine receptor interaction	9	2.67857	0.0421355	IL10, IL4, IL11, IL2RB, XCL1, CCL2, CD27, FASLG, CCL18	112	243	6879	2.2748	0.999774	0.910359	0.910359
GOTERM_BP_DIRECT	GO:0034447~very-low-density lipoprotein particle clearance	2	0.595238	0.0424437	APOC1, APOE	242	3	16792	46.259	1	1	1
GOTERM_BP_DIRECT	GO:1903659~regulation of complement-dependent cytotoxicity	2	0.595238	0.0424437	IL10, IL11	242	3	16792	46.259	1	1	1
GOTERM_BP_DIRECT	GO:0021828~gonadotrophin-releasing hormone neuronal migration to the hypothalamus	2	0.595238	0.0424437	NRP1, NRP2	242	3	16792	46.259	1	1	1
GOTERM_BP_DIRECT	GO:0071288~cellular response to mercury ion	2	0.595238	0.0424437	IL4, AQP1	242	3	16792	46.259	1	1	1
GOTERM_BP_DIRECT	GO:0097374~sensory neuron axon guidance	2	0.595238	0.0424437	NRP1, NRP2	242	3	16792	46.259	1	1	1
GOTERM_BP_DIRECT	GO:1903375~facioacoustic ganglion development	2	0.595238	0.0424437	NRP1, NRP2	242	3	16792	46.259	1	1	1
GOTERM_BP_DIRECT	GO:0007352~zygotic specification of dorsal/ventral axis	2	0.595238	0.0424437	SMAD6, CXXC4	242	3	16792	46.259	1	1	1
GOTERM_BP_DIRECT	GO:0030185~nitric oxide transport	2	0.595238	0.0424437	HBB, AQP1	242	3	16792	46.259	1	1	1
GOTERM_BP_DIRECT	GO:0009887~organ morphogenesis	5	1.4881	0.0434445	NRP1, ELN, PAX9, BHLHE41, CCL2	242	92	16792	3.77111	1	1	1
GOTERM_BP_DIRECT	GO:0007165~signal transduction	25	7.44048	0.0456513	NRP1, FASLG, KIR2DL4, GRB14, FGF9, CHL1, SPOCK2, SALL4, MRC1, RASSF6, CCL2, CYTL1, CCL18, CDKL2, NDFIP2, KLRC2, KCNK10, RASSF8, KIR3DL1, KITLG, IL2RB, SCGB1A1, SPARCL1, XCL1, NOX1	242	1161	16792	1.49415	1	1	1
GOTERM_BP_DIRECT	GO:0008584~male gonad development	5	1.4881	0.0463952	HOXA9, KITLG, FGF9, KLHL10, NUPR1	242	94	16792	3.69087	1	1	1
GOTERM_BP_DIRECT	GO:0006954~inflammatory response	11	3.27381	0.0467544	IL10, PLA2G2D, LTB4R2, IL34, JMJD7-PLA2G4B, SPP1, CCL2, CD27, CCL18, NOX1, EPHA2	242	379	16792	2.01391	1	1	1
KEGG_PATHWAY	hsa04650:Natural killer cell mediated cytotoxicity	6	1.78571	0.0468498	KIR2DS4, SH2D1B, PRF1, PIK3R3, FASLG, KIR2DL4	112	122	6879	3.02064	0.999914	0.910359	0.910359
GOTERM_BP_DIRECT	GO:0071346~cellular response to interferon-gamma	4	1.19048	0.0484931	MRC1, XCL1, CCL2, CCL18	242	57	16792	4.86936	1	1	1
GOTERM_CC_DIRECT	GO:0031410~cytoplasmic vesicle	8	2.38095	0.0490359	NRP1, TF, ADAMTS1, CAV1, ACSBG1, CXXC4, SYBU, PROM2	258	235	18224	2.40462	0.999995	0.838829	0.825021
KEGG_PATHWAY	hsa05320:Autoimmune thyroid disease	4	1.19048	0.0510916	IL10, IL4, PRF1, FASLG	112	52	6879	4.72459	0.999964	0.910359	0.910359
GOTERM_BP_DIRECT	GO:0030097~hemopoiesis	4	1.19048	0.0527826	IL10, SPTA1, AHSP, ZFP36L2	242	59	16792	4.7043	1	1	1
GOTERM_MF_DIRECT	GO:0030160~GKAP/Homer scaffold activity	2	0.595238	0.0534001	SHANK3, SHANK1	231	4	16881	36.539	1	1	1
GOTERM_MF_DIRECT	GO:0030492~hemoglobin binding	2	0.595238	0.0534001	HBB, AHSP	231	4	16881	36.539	1	1	1
GOTERM_BP_DIRECT	GO:0007229~integrin-mediated signaling pathway	5	1.4881	0.0542482	NME1-NME2, DAB2, ADAMTS1, TXK, ADAM33	242	99	16792	3.50447	1	1	1
GOTERM_CC_DIRECT	GO:0016324~apical plasma membrane	9	2.67857	0.0546887	SLC46A1, TF, CDH2, CAV1, SLC34A1, SLCO2B1, MUC13, AQP1, PROM2	258	291	18224	2.18461	0.999999	0.838829	0.825021
GOTERM_BP_DIRECT	GO:0016266~O-glycan processing	4	1.19048	0.0549938	B3GNT7, MUC16, MUC13, GCNT3	242	60	16792	4.6259	1	1	1
GOTERM_CC_DIRECT	GO:0031838~haptoglobin-hemoglobin complex	2	0.595238	0.0552315	HBB, HBA1	258	4	18224	35.3178	0.999999	0.838829	0.825021
GOTERM_BP_DIRECT	GO:0097113~AMPA glutamate receptor clustering	2	0.595238	0.0561891	APOE, SHANK3	242	4	16792	34.6942	1	1	1
GOTERM_BP_DIRECT	GO:0045191~regulation of isotype switching	2	0.595238	0.0561891	IL10, IL4	242	4	16792	34.6942	1	1	1
GOTERM_BP_DIRECT	GO:0048550~negative regulation of pinocytosis	2	0.595238	0.0561891	CAV1, PROM2	242	4	16792	34.6942	1	1	1
GOTERM_BP_DIRECT	GO:1902285~semaphorin-plexin signaling pathway involved in neuron projection guidance	2	0.595238	0.0561891	NRP1, NRP2	242	4	16792	34.6942	1	1	1
GOTERM_BP_DIRECT	GO:0097490~sympathetic neuron projection extension	2	0.595238	0.0561891	NRP1, NRP2	242	4	16792	34.6942	1	1	1
GOTERM_BP_DIRECT	GO:0032232~negative regulation of actin filament bundle assembly	2	0.595238	0.0561891	SHANK3, SHANK1	242	4	16792	34.6942	1	1	1
GOTERM_BP_DIRECT	GO:0097491~sympathetic neuron projection guidance	2	0.595238	0.0561891	NRP1, NRP2	242	4	16792	34.6942	1	1	1
GOTERM_BP_DIRECT	GO:0015670~carbon dioxide transport	2	0.595238	0.0561891	RHAG, AQP1	242	4	16792	34.6942	1	1	1
GOTERM_BP_DIRECT	GO:0036486~ventral trunk neural crest cell migration	2	0.595238	0.0561891	NRP1, NRP2	242	4	16792	34.6942	1	1	1
GOTERM_BP_DIRECT	GO:0032689~negative regulation of interferon-gamma production	3	0.892857	0.0607379	IL10, SCGB1A1, XCL1	242	28	16792	7.43447	1	1	1
GOTERM_BP_DIRECT	GO:2000352~negative regulation of endothelial cell apoptotic process	3	0.892857	0.0607379	IL10, IL4, IL11	242	28	16792	7.43447	1	1	1
GOTERM_BP_DIRECT	GO:0009611~response to wounding	4	1.19048	0.0618877	NRP1, CCL2, ZFP36L2, GFAP	242	63	16792	4.40561	1	1	1
GOTERM_BP_DIRECT	GO:0001649~osteoblast differentiation	5	1.4881	0.0627755	GPNMB, FGF9, IGFBP3, SPP1, EPHA2	242	104	16792	3.33598	1	1	1
GOTERM_BP_DIRECT	GO:0045471~response to ethanol	5	1.4881	0.0645609	IL4, VCAM1, CCL2, CD27, GRIN1	242	105	16792	3.30421	1	1	1
GOTERM_BP_DIRECT	GO:0001937~negative regulation of endothelial cell proliferation	3	0.892857	0.064637	CAV1, APOE, SULF1	242	29	16792	7.17811	1	1	1
GOTERM_MF_DIRECT	GO:0005509~calcium ion binding	16	4.7619	0.0664113	PLA2G2D, PRF1, SYT15, S100B, SULF1, GRIN1, SPTA1, EFEMP1, CDH2, CDH20, JMJD7-PLA2G4B, SPOCK2, NCS1, SPARCL1, FAT4, DNASE1L3	231	717	16881	1.63075	1	1	1
GOTERM_BP_DIRECT	GO:0051384~response to glucocorticoid	4	1.19048	0.0666962	IL10, SCGB1A1, ACSBG1, S100B	242	65	16792	4.27006	1	1	1
KEGG_PATHWAY	hsa00564:Glycerophospholipid metabolism	5	1.4881	0.0669663	PLA2G2D, JMJD7-PLA2G4B, GPAT2, DGKK, LPIN3	112	95	6879	3.23261	0.999999	1	1
GOTERM_BP_DIRECT	GO:0007155~cell adhesion	12	3.57143	0.0680478	NME1-NME2, NRP2, KITLG, VCAM1, MUC16, CDH2, GPNMB, CHL1, SPP1, CCL2, NCAM1, HAPLN2	242	459	16792	1.81408	1	1	1
GOTERM_BP_DIRECT	GO:0048706~embryonic skeletal system development	3	0.892857	0.0686178	HOXA9, FGF9, SULF1	242	30	16792	6.93884	1	1	1
GOTERM_BP_DIRECT	GO:0030183~B cell differentiation	4	1.19048	0.0691628	IL10, IL4, IL11, VCAM1	242	66	16792	4.20536	1	1	1
GOTERM_BP_DIRECT	GO:0030593~neutrophil chemotaxis	4	1.19048	0.0691628	EDN2, XCL1, CCL2, CCL18	242	66	16792	4.20536	1	1	1
GOTERM_BP_DIRECT	GO:0006873~cellular ion homeostasis	2	0.595238	0.069738	RHAG, SLC4A1	242	5	16792	27.7554	1	1	1
GOTERM_BP_DIRECT	GO:1901166~neural crest cell migration involved in autonomic nervous system development	2	0.595238	0.069738	NRP1, NRP2	242	5	16792	27.7554	1	1	1
GOTERM_BP_DIRECT	GO:0015696~ammonium transport	2	0.595238	0.069738	RHAG, AQP1	242	5	16792	27.7554	1	1	1
GOTERM_BP_DIRECT	GO:0097114~NMDA glutamate receptor clustering	2	0.595238	0.069738	APOE, SHANK3	242	5	16792	27.7554	1	1	1
GOTERM_BP_DIRECT	GO:0061551~trigeminal ganglion development	2	0.595238	0.069738	NRP1, NRP2	242	5	16792	27.7554	1	1	1
GOTERM_BP_DIRECT	GO:0042092~type 2 immune response	2	0.595238	0.069738	IL10, IL4	242	5	16792	27.7554	1	1	1
GOTERM_CC_DIRECT	GO:0045121~membrane raft	7	2.08333	0.0722767	OPRD1, GPRC5B, CAV1, SLC34A1, ITLN1, SULF1, PROM2	258	206	18224	2.40024	1	1	0.987603
GOTERM_BP_DIRECT	GO:0071356~cellular response to tumor necrosis factor	5	1.4881	0.0738817	VCAM1, XCL1, CCL2, CCL18, ZFP36L2	242	110	16792	3.15402	1	1	1
KEGG_PATHWAY	hsa04080:Neuroactive ligand-receptor interaction	9	2.67857	0.0782379	GRM3, GLP1R, OPRD1, PRSS1, LTB4R2, NMUR1, S1PR5, MCHR1, GRIN1	112	277	6879	1.99558	1	1	1
GOTERM_CC_DIRECT	GO:0045211~postsynaptic membrane	7	2.08333	0.0788293	GRM3, OPRD1, LRFN2, NCS1, SHANK3, SHANK1, GRIN1	258	211	18224	2.34336	1	1	0.987603
GOTERM_MF_DIRECT	GO:0060228~phosphatidylcholine-sterol O-acyltransferase activator activity	2	0.595238	0.0790256	APOC1, APOE	231	6	16881	24.3593	1	1	1
GOTERM_BP_DIRECT	GO:0007411~axon guidance	6	1.78571	0.0792319	SPTA1, NRP1, NRP2, CHL1, ETV1, NCAM1	242	159	16792	2.61843	1	1	1
GOTERM_BP_DIRECT	GO:0071347~cellular response to interleukin-1	4	1.19048	0.0820985	PTGIS, XCL1, CCL2, CCL18	242	71	16792	3.90921	1	1	1
GOTERM_BP_DIRECT	GO:0020027~hemoglobin metabolic process	2	0.595238	0.0830931	EPB42, AHSP	242	6	16792	23.1295	1	1	1
GOTERM_BP_DIRECT	GO:0034382~chylomicron remnant clearance	2	0.595238	0.0830931	APOC1, APOE	242	6	16792	23.1295	1	1	1
KEGG_PATHWAY	hsa04630:Jak-STAT signaling pathway	6	1.78571	0.0846936	IL10, SOCS2, IL4, IL11, IL2RB, PIK3R3	112	145	6879	2.5415	1	1	1
GOTERM_BP_DIRECT	GO:0048010~vascular endothelial growth factor receptor signaling pathway	4	1.19048	0.0848025	NRP1, NRP2, CCL2, SULF1	242	72	16792	3.85491	1	1	1
GOTERM_BP_DIRECT	GO:0048286~lung alveolus development	3	0.892857	0.0852961	EDN2, PKDCC, HOPX	242	34	16792	6.12251	1	1	1
GOTERM_CC_DIRECT	GO:0070062~extracellular exosome	49	14.5833	0.0881793	PRSS1, HBB, FASLG, SLC4A1, AQP1, UCHL1, HBM, CA1, EFEMP1, FGF9, CDH2, CHL1, NCS1, MUC13, IGFBP3, VPS37D, KRT5, HBA1, TMC5, KRT74, GPRC5B, MMRN2, SPARCL1, C1QB, PCOLCE2, KLK1, ITLN1, KRT86, NME1-NME2, CUX2, SPP1, GCNT3, NCAM1, APOE, PROM2, YES1, VCAM1, MUC16, DAB2, TF, PSAT1, SCGB1A1, APOC1, CD27, CPE, FAT4, SERINC2, LDHAL6A, C1QC	258	2811	18224	1.23129	1	1	0.987603
GOTERM_BP_DIRECT	GO:0006641~triglyceride metabolic process	3	0.892857	0.0896398	CAV1, APOC1, APOE	242	35	16792	5.94758	1	1	1
GOTERM_BP_DIRECT	GO:0006654~phosphatidic acid biosynthetic process	3	0.892857	0.0896398	PLA2G2D, JMJD7-PLA2G4B, GPAT2	242	35	16792	5.94758	1	1	1
GOTERM_MF_DIRECT	GO:0005267~potassium channel activity	3	0.892857	0.090237	KCNK10, KCNK17, AQP1	231	37	16881	5.92524	1	1	1
GOTERM_MF_DIRECT	GO:0008146~sulfotransferase activity	3	0.892857	0.090237	HS3ST3A1, GAL3ST1, HS3ST2	231	37	16881	5.92524	1	1	1
GOTERM_MF_DIRECT	GO:0005021~vascular endothelial growth factor-activated receptor activity	2	0.595238	0.0915781	NRP1, NRP2	231	7	16881	20.8794	1	1	1
GOTERM_MF_DIRECT	GO:0008467~[heparan sulfate]-glucosamine 3-sulfotransferase 1 activity	2	0.595238	0.0915781	HS3ST3A1, HS3ST2	231	7	16881	20.8794	1	1	1
GOTERM_MF_DIRECT	GO:0008519~ammonium transmembrane transporter activity	2	0.595238	0.0915781	RHAG, AQP1	231	7	16881	20.8794	1	1	1
KEGG_PATHWAY	hsa03320:PPAR signaling pathway	4	1.19048	0.0934116	ACOX2, SCD5, ACSBG1, PLIN1	112	67	6879	3.66684	1	1	1
GOTERM_CC_DIRECT	GO:0060091~kinocilium	2	0.595238	0.0946513	STRC, STRCP1	258	7	18224	20.1816	1	1	0.987603
GOTERM_CC_DIRECT	GO:0097433~dense body	2	0.595238	0.0946513	TF, SYBU	258	7	18224	20.1816	1	1	0.987603
GOTERM_BP_DIRECT	GO:0006816~calcium ion transport	4	1.19048	0.0959895	CAV1, NMUR1, RAMP1, BSPRY	242	76	16792	3.65202	1	1	1
GOTERM_BP_DIRECT	GO:0022617~extracellular matrix disassembly	4	1.19048	0.0959895	PRSS1, ELN, SPP1, TPSAB1	242	76	16792	3.65202	1	1	1
GOTERM_BP_DIRECT	GO:0071455~cellular response to hyperoxia	2	0.595238	0.0962573	CAV1, NOX1	242	7	16792	19.8253	1	1	1
GOTERM_BP_DIRECT	GO:0006935~chemotaxis	5	1.4881	0.0988359	IL4, LTB4R2, CCL2, CCL18, AMOT	242	122	16792	2.84379	1	1	1
